# Supplementary material for: Grapevine Virome of the Don Ampelographic Collection in Russia Has Concealed Five Novel Viruses
Source: Viruses. 2023 Dec 14;15(12):2429. doi: 10.3390/v15122429 (PMC10747563; doi:10.3390/v15122429)
Supplement: Supplementary file 1 [file viruses-15-02429-s001.zip › Supplementary Tables.xlsx]

## Sheet: ST1 Samples
Supplementary materials, Belkina et al., 2023. Grapevine Virome of the Don Ampelographic Collection in Russia Has Concealed Five Novel Viruses
Supplementary Table S1. Basic information of selected grape samples and viral infection
Library	Variety	Country of origin	Berry color	Symptoms	Virus/Viroid	Amount of virus/viroid
S 1731	Unknown	Unknown	black	wrinkled leaves, white dots along the veins and in the interveinal space, chlorosis along the leaf edge, short internodes on some young shoots	GRSPaV, GPGV, GVT, GFkV, GaTLV, VCV, GYSVd-1, HSVd	8
S 1734	Unknown	Unknown	black	red leaves, curled downwards, red veins	GRSPaV, GPGV, GVA, GVF, GVT, GFkV, GSyV-1, GRVFV, GAMaV, GLRaV-1, GLRaV-3, GV-Sat, GYSVd-1, HSVd	14
S 1736	Lirika	Rostov region	white	wrinkled leaves with merged veins; white spots spreading along the veins and in the interveinal space, eventually combining to form large spots	GRSPaV, GPGV, GVB, GFkV, GSyV-1, GRVFV, GAMaV, GLRaV-3, GULV, GPRV, GYSVd-1, GYSVd-2, HSVd, AGVd	14
S 1740	Tsimlyanskiy cherniy	Rostov region	black	red leaves curled downwards, green veins	GRSPaV, GRFVF, HSVd	3
S 1741	Tsimlyanskiy cherniy	Rostov region	black	wrinkled and chlorotic leaves that over time become discolored and white at the edges, the veins remain green	GRSPaV, GPGV, GaTLV, GAPV, GYSVd-1, HSVd	6
S 1743	Tsimlyanskiy cherniy	Rostov region	black	chlorosis and discoloration of leaves at the edges, the veins remain green; wrinkled leaves, short internodes	GRSPaV, GPGV, GFkV, GRVFV, GaTLV, GLRaV-3, GULV-4, GPRV, GYSVd-1, HSVd	10
S 1745	Tsimlyanskiy cherniy	Rostov region	black	chlorosis and discoloration of the leaves at the edges, the veins remain green, there are white dots located mainly along the veins; reddening of the interveinal space and some veins, cracking of the bark on one shoot	GRSPaV, GPGV, GULV-4, GPRV, GYSVd-1, HSVd	6
S 1748	Tsimlyanskiy Sergeyenko	Rostov region	black	reddening of leaves at the edges, curling of leaves downwards, green veins	GRSPaV, GPGV, GVT, GFkV, GSyV-1, GaTLV, GPRV, GYSVd-1, HSVd	9
S 1749	Tsimlyanskiy Sergeyenko	Rostov region	black	reddening of the edges of some leaves in the form of a clear rim; on some leaves, red spots appear in the interveinal space; curling and wrinkling of leaves, green veins, formation of bacterial growths on the vine (galls)	GRSPaV, GPGV, GVT, GRVFV, GaTLV, GULV-4, GYSVd-1, HSVd	8
S 1750	Priusadebniy	Rostov region	white	wrinkled, chlorotic leaves curled downwards	GRSPaV, GPGV, GFkV, GSyV-1, GRVFV, GaTLV, GLRaV-3, GAPV, GYSVd-1, HSVd	10
S 1752	Tsimlyanskiy Sergeyenko	Rostov region	black	reddening and curling of leaves, green veins, short internodes on individual shoots, bacterial growths on the vine (galls)	GRSPaV, GPGV, GFkV, GSyV-1, GaTLV, GULV-4, GPRV, GYSVd-1, HSVd	9
S 1753	Tsimlyanskiy Sergeyenko	Rostov region	black	deformed leaves with severe chlorosis and green veins	GRSPaV, GPGV, GFkV, GRVFV, GaTLV, GULV-4, GYSVd-1, HSVd	8
S 1755	Tavrosi	Armenia	black	reddening of leaves and veins, curling of some leaves, formation of bacterial growths on the vine (galls)	GRSPaV, GPGV, GVT, GaTLV, GYSVd-1, HSVd	6
S 1758	Riesling Muscat	Crimea	white	deformed leaves with merged veins, chlorosis on some leaves	GRSPaV, GPGV, GFkV, GAMaV, GULV-3, GYSVd-1, HSVd	7
S 1760	Shardone	France	white	wrinkled chlorotic leaves curled downwards, formation of bacterial growths on the vine (galls)	GRSPaV, GPGV, GVA, GFkV, GaTLV, GRGV, GLRaV-1, GYSVd-1, GYSVd-2, HSVd, AGVd	11
S 1761	Shardone	France	white	inhibition of shoot growth, small, wrinkled chlorotic leaves	GRSPaV, GPGV, GPRV, GV-Sat, GYSVd-1, HSVd	6
S 1765	Rostovskiy ranniy	Rostov region	black	reddening of leaves and veins, wrinkling and curling of leaves, short knots on shoots	GRSPaV, GPGV, GFkV, GSyV-1,GaTLV, GAPV, GYSVd-1, HSVd	8
S 1767	Krasa Dona	Rostov region	white	curled, wrinkled leaves; strong growth inhibition and small chlorotic leaves with dry edges on some shoots	GRSPaV, GPGV, GFkV, GSyV-1, GRVFV, GaTLV, GYSVd-1, HSVd	8
S 1768	Kodryanka	Moldova	black	small chlorotic leaves almost completely absent on some shoots	GRSPaV, GPGV, GFkV, GaTLV, GAPV, GYSVd-1, HSVd	7
S 1769	Artashati karmir	Armenia	black	reddening of leaves with strong downward curling, red veins	GRSPaV, GPGV, GVA, GFkV, GSyV-1, GRVFV, GaTLV, GLRaV-3, GAPV, GULV, GYSVd-1, GYSVd-2, HSVd. AGVd	14
S 1770	Oli coki	Middle Asia	pink	chlorotic, wrinkled and deformed leaves	GRSPaV, GPGV, GRVFV, GaTLV, GLRaV-1, GLRaV-3, GULV-2, GULV-4, GYSVd-1, HSVd, AGVd	11
S 1773	Adreuli Shavi	Georgia	black	reddening of leaves with green veins, curling and deformation of some leaves	GRSPaV, GPGV, GFkV, GSyV-1, GRVFV, GaTLV, GRaV-3, GAPV, GULV, GPRV, GYSVd-1, HSVd	12
S 1774	Oval pearl	Rostov region	white	wrinkled, deformed leaves with a slight manifestation of chlorosis; some leaves have light, almost transparent veins forming a net on the leaves	GRSPaV, GPGV, GFkV, GSyV-1, GRVFV, GaTLV, GLRaV-3, GAPV, GULV, GULV-3, GPRV, GYSVd-1, HSVd	13
S 1777	Buton	Russia	black	light dots in the interveinal space, merged veins, chlorotic leaves	GRSPaV, GPGV, GFkV, GSyV-1, GRVFV, GaTLV, GYSVd-1, HSVd	8
S 1781	Lakhegyi Mézes	Hungary	white	small berries, small chlorotic leaves almost completely absent on some shoots	GRSPaV, GPGV, GFkV, GSyV-1, GRVFV, GaTLV, GYSVd-1, HSVd	8
S 1782	Lakhegyi Mézes	Hungary	white	wrinkled leaves, small white dots merging to form small chlorotic spots along the leaf veins	GRSPaV, GPGV, GFkV, GSyV-1, GRVFV, GaTLV, GAPV, GULV-2, GULV-4, GPRV, GYSVd-1, HSVd	12
S 1783	Buket	Bulgaria	black	leaf reddening which appears as small spots over the entire surface; red veins	GRSPaV, GPGV, GFkV, GRVFV, GaTLV, GYSVd-1, HSVd	7
S 1789	Sivolistniy	Rostov region	black	chlorosis appearing at the edges of the leaves, some leaves acquire a golden hue	GRSPaV, GPGV, GVT, GFkV, GaTLV, GYSVd-1, HSVd	7
S 1791	Staryy goryun	Rostov region	black	some leaves and veins become completely red, some leaves curl downwards and become red, but the veins remain green; reddening appears both at the edges of the leaves and in small dots in the interveinal space	GRSPaV, GPGV, GVB, GVT, GFkV, GSyV-1, GRVFV, GaTLV, GLRaV-1, GLRaV-3, GPRV, GYSVd-1, HSVd	13
S 1792	Olkhovskiy	Rostov region	white	chlorosis, shrinking and deformation of leaves, strong curling of some leaves	GRSPaV, GPGV, GVA, GFkV, GSyV-1, GaTLV, GLRaV-1, GYSVd-1, HSVd	9
S 1793	Pochatochniy	Rostov region	white	deformation and curling of leaves, white dots merging to form white spots along the veins; in addition, chlorotic spots appear in the interveinal space when looked upon against the light	GRSPaV, GPGV, GVA, GFkV, GSyV-1, GRVFV, GaTLV, GLRaV-2, GLRaV-3, GULV, GULV-2, GYSVd-1, GYSVd-2, HSVd, AGVd	15
S 1796	Plavay	Moldova	white	leaves have a golden hue	GRSPaV, GPGV, GVT, GFkV, GSyV-1, GRVFV, GaTLV, GAPV, GULV-4, GYSVd-1, GYSVd-2, HSVd, AGVd	13
S 1797	Plavay	Moldova	white	some leaves curl and have a golden hue; white dots appear in the interveinal space and along the veins	GRSPaV, GPGV, GVA, GVT, GFkV, GSyV-1, GRVFV, GaTLV, GLRaV-3, GULV, GULV-3, GULV-4, GPRV, GYSVd-1, GYSVd-2, HSVd	16
S 1798	Plavay	Moldova	white	some leaves curl and have a golden hue, chlorotic yellowing on the outside of the leaves	GRSPaV, GPGV, GVA, GFkV, GRVFV, GaTLV, GLRaV-2, GLRaV-3, GYSVd-1, GYSVd-2, HSVd, AGVd	12
S 1800	Milosh vodi	Hungary	black	reddening of leaves, green veins, pits and cracks on the vine	GRSPaV, GPGV, GVA, GVT, GFkV, GRVFV, GaTLV, GLRaV-3, GYSVd-1, GYSVd-2, HSVd, AGVd	12
S 1801	Rubin tairovskiy	Ukraine, Odessa	black	curled chlorotic leaves, green veins, formation of a large number of large growths on the vine (galls)	GRSPaV, GPGV, GFkV GSyV-1, GRVFV, GULV, GULV-3, GPRV, GYSVd-1, HSVd	10
S 1802	Chernyy krugliy	Russia	black	some leaves have reddening at the edges which forms a clear closed rim, the veins are green; other leaves have red spots in the interveinal space, reddening of the veins, and leaf curling	GRSPaV, GPGV, GFkV, GSyV-1, GRVFV, GaTLV, GRGV, GLRaV-3, GYSVd-1, HSVd, AGVd	11
S 1803	Fillokseroustoychivyy Dzhemete	Krasnodar region	black	reddening of leaves due to the formation of small spots in the interveinal space which grow and merge into one large spot; some veins remain green, some become red, cracking of the vine and the formation of furrows	GRSPaV, GPGV, GVA, GVT, GFkV, GRVFV, GLRaV-1, GLRaV-3, GULV, GPRV, GV-Sat, GYSVd-1, HSVd	13
S 1805	Rkatsiteli	Georgia	white	individual white spots in the interveinal space which eventually merge and completely discolor the leaf; curling of some leaves	GRSPaV, GPGV, GFkV, GSyV-1, GRVFV, GPRV, GYSVd-1, GYSVd-2, HSVd, AGVd	10
S 1807	Unknown	Unknown	white	wrinkling and deformation of leaves, numerous chloroses, short internodes and double nodes	GRSPaV, GPGV, GVT, GFkV, GSyV-1, GRVFV, GaTLV, VCV, GAPV, GYSVd-2, HSVd	11
S 1810	Unknown	Unknown	white	wrinkled, curled leaves, some leaves are deformed with merged veins, new shoots are very small with short nodes and chlorosis on leaves, double nodes; on individual leaves there are small yellow spots and discolored veins when looked upon against the light	GRSPaV, GPGV, GFkV, GaTLV, HSVd	5
S 1811	Unknown	Unknown	white	shoots with double nodes, short internodes, some leaves are curled and deformed	GRSPaV, GPGV, GVA, GSyV-1, GaTLV, GLRaV-1, GPRV, GYSVd-1, HSVd	9
S 1812	Unknown	Unknown	white	shoots with double nodes, short internodes, some leaves are curled and deformed	GRSPaV, GPGV, GVA, GFkV, GaTLV, GLRaV-1, GLRaV-3, GYSVd-1, HSVd, AGVd	10
S 1813	Unknown	Unknown	white	zigzag shoots with double nodes and short internodes, some leaves are curled and deformed	GRSPaV, GPGV, GFkV, GSyV-1, GRVFV, GAMaV, GaTLV, GRGV, GPRV, GYSVd-1, GYSVd-2, HSVd, AGVd	13
S 1814	Unknown	Unknown	white	shoots with double nodes, short internodes, leaves are curled and deformed, formation of growths on the vine	GRSPaV, GPGV, GVT, GFkV, GSyV-1, GRVFV, GaTLV, GLRaV-3, GAPV, GYSVd-1, HSVd	11
S 1815	Unknown	Unknown	black	curled leaves with chlorosis leading to leaf discoloration; reddening of leaves at the edges	GRSPaV, GPGV, GVA, GFkV, GSyV-1, GRVFV, GaTLV, GLRaV-3, GPRV, GYSVd-1, GYSVd-2, HSVd, AGVd	13
S 1818	Unknown	Unknown	white	white spots along the central veins, as well as discoloration of tertiary veins, turning into complete discoloration of the leaf; leaf deformation	GRSPaV, GPGV, GVT, GFkV, GaTLV, GFLV, GYSVd-1, GYSVd-2, HSVd, AGVd	10
S 1819	Unknown	Unknown	white	curled chlorotic leaves with a golden hue; cracking of the vine	GRSPaV, GPGV, GSyV-1, GaTLV, GAPV, GYSVd-1, HSVd	7
S 1820	Unknown	Unknown	white	curled, wrinkled, deformed leaves, some shoots have double knots	GRSPaV, GPGV, GVT, GFkV, GSyV-1, GRVFV, GaTLV, GLRaV-3, GULV, GULV-3, GPRV, GYSVd-1, GYSVd-2, HSVd	14
S 1823	Unknown	Unknown	black	severe deformation of the leaves, curling and marbled pattern appear evenly throughout the bush; white dots in the interveinal space appear mainly on the leaves of the lower order; some shoots have zigzag growth	GSV,GULV, GULV-4, GPRV, GYSVd-1	5
S 1824	Unknown	Unknown	white	some shoots have sparse leaves with double nodes and slight zigzag growth; a small number of leaves are curled and chlorotic	GRSPaV, GPGV, GFkV, GSyV-1, GULV-4, GYSVd-1, HSVd	7

## Sheet: ST2 GenBank
Supplementary materials, Belkina et al., 2023. Grapevine Virome of the Don Ampelographic Collection in Russia Has Concealed Five Novel Viruses
Supplementary Table S2. Complete sequences of viruses and viroids uploaded into GenBank with their identifier. Pairwise identity value with the closet genome was determined for each isolates.
Virus/Viroid	Library	GenBank identifier	Completeness	Blastn search
				Closest genome	Percent identity, %	Country
GRSPaV	S 1731	OR892402	complete	MG938345.1	98.03	France
	S 1734	OR892396	complete	MZ484875.1	98.31	Canada
	S 1736	OR892412	complete	OQ134941.1	98.39	USA
	S 1740	OR834499	partial	ON669166.1	98.69	Russia
	S 1741	OR892399	complete	OP886264.1	98.62	Russia
	S 1743	OR892415	complete	MZ484771.1	98.36	Canada
	S 1745	OR834504	partial	MZ484832.1	98.57	Canada
	S 1748	OR834500	partial	MZ484771.1	98.45	Canada
	S 1752	OR892379	complete	MZ484771.1	97.93	Canada
	S 1753	OR834490	partial	MZ484881.1	98.43	Canada
	S 1755	OR834494	partial	KT948710.1	97.86	Brazil
	S 1760	OR834498	partial	MZ484920.1	98.28	Canada
	S 1761	OR834511	partial	ON669166.1	98.57	Russia
	S 1767	OR834510	partial	MZ484803.1	98.65	Canada
	S 1768	OR892405	complete	MZ484868.1	98.09	Canada
	S 1769	OR892417	complete	MZ484782.1	98.25	Canada
	S 1773	OR834509	partial	MZ484941.1	97.99	Canada
	S 1774	OR834507	partial	ON669166.1	98.91	Russia
	S 1777	OR892400	complete	MG925334.1	98.24	France
	S 1781	OR892378	complete	OQ134941.1	98.24	USA
	S 1782	OR834486	partial	MZ484782.1	98.41	Canada
	S 1783	OR892373	complete	ON669166.1	98.82	Russia
	S 1789	OR892392	complete	MZ484941.1	98.7	Canada
	S 1791	OR892371	complete	MZ484750.1	98.36	Canada
	S 1792	OR834505	partial	ON669138.1	98.7	Russia
	S 1796	OR892394	complete	MZ484881.1	98.35	Canada
	S 1797	OR892395	complete	OQ134941.1	98.01	USA
	S 1798	OR834503	partial	ON669166.1	98.4	Russia
	S 1801	OR834512	partial	MZ484775.1	98.55	Canada
	S 1802	OR892407	complete	OQ134941.1	98.28	USA
	S 1803	OR834508	partial	OP886264.1	97.72	Russia
	S 1805	OR834487	partial	KX034997.1	96.96	France
	S 1807	OR892390	complete	MZ484881.1	98.5	Canada
	S 1810	OR892382	nearly complete	MZ484771.1	98.06	Canada
	S 1811	OR834501	partial	OP886264.1	98.38	Russia
	S 1812	OR834502	partial	MZ484882.1	97.78	Canada
	S 1814	OR834506	partial	MZ484908.1	98.52	Canada
	S 1818	OR892388	complete	MZ484888.1	98.09	Canada
	S 1819	OR892419	complete	MZ484911.1	98.07	Canada
	S 1820	OR834493	partial	MZ484757.1	89.47	Canada
	S 1824	OR892409	nearly complete	MZ484855.1	92.14	Canada
GPGV	S 1734	OR892449	complete	OL961512.1	98.56	Russia
	S 1736	OR892451	partial	OL961512.1	98.43	Russia
	S 1741	OR892452	complete	OL961512.1	98.13	Russia
	S 1743	OR892454	complete	OL961512.1	98.84	Russia
	S 1748	OR892455	partial	OL961512.1	98.36	Russia
	S 1750	OR892456	partial	OL961512.1	95.0	Russia
	S 1753	OR892457	nearly complete	OL961512.1	97.83	Russia
	S 1760	OR892458	complete	OL961512.1	98.63	Russia
	S 1765	OR892459	partial	OL961512.1	98.34	Russia
	S 1767	OR892460	complete	OL961512.1	98.8	Russia
	S 1768	OR892481	partial	OL961512.1	98.36	Russia
	S 1769	OR892483	complete	OL961512.1	98.69	Russia
	S 1773	OR892489	partial	MZ220971.1	97.56	Canada
	S 1774	OR892494	complete	OL961512.1	98.57	Russia
	S 1777	OR892502	partial	OL961512.1	98.96	Russia
	S 1781	OR892511	complete	OL961512.1	98.51	Russia
	S 1783	OR892515	partial	OL961512.1	98.62	Russia
	S 1791	OR892518	nearly complete	OL961512.1	98.53	Russia
	S 1798	OR892522	nearly complete	OP886274.1	96.95	Russia
	S 1801	OR892524	complete	KY706085.1	97.66	France
	S 1802	OR892525	nearly complete	OL961512.1	98.03	Russia
	S 1803	OR892521	complete	OL961512.1	98.51	Russia
	S 1807	OR892523	nearly complete	OL961512.1	97.91	Russia
	S 1810	OR892520	complete	OL961512.1	98.27	Russia
	S 1811	OR892519	complete	OL961512.1	98.76	Russia
	S 1814	OR892517	complete	OL961512.1	98.84	Russia
	S 1818	OR892516	complete	OL961512.1	98.51	Russia
	S 1819	OR892514	partial	OL961512.1	98.68	Russia
GVA	S 1734	OR892383	complete	MZ440720.1	85.32	Canada
	S 1769	OR892386	complete	ON567250.1	85.0	Russia
	S 1797	OR892387	complete	ON567248.1	89.93	Russia
	S 1811	OR892389	complete	MZ440717.1	81.08	Canada
GVB	S 1736	OR892376	complete	ON221460.1	96.04	Switzerland
	S 1791	OR892380	complete	MZ440726.1	97.93	Canada
GVF	S 1734	OR892374	partial	MW309667.1	92.38	South Africa
GVT	S 1791	OR892413	partial	LC617948.1	94.66	Japan
	S 1820	OR892414	partial	OP886242.1	95.74	Russia
GSyV-1	S 1824	OR892404	partial	NC_012484.1	87.23	USA
GRVFV	S 1734	OR892411	complete	MZ451092.1	88.08	Canada
	S 1774	OR892406	partial	MZ451105.1	88.35	Canada
	S 1783	OR892408	complete	MZ451105.1	96.39	Canada
	S 1796	OR892410	complete	ON603919.1	84.02	Portugal
GaTLV	S 1741	OR834488	partial	NC_040837.1	99.49	France
	S 1743	OR834491	partial	NC_040837.1	99.61	France
	S 1753	OR834497	partial	NC_040837.1	99.57	France
	S 1765	OR892366	complete	NC_040837.1	99.70	France
	S 1767	OR892365	complete	NC_040837.1	99.66	France
	S 1768	OR892369	complete	NC_040837.1	99.72	France
	S 1769	OR892370	complete	NC_040837.1	99.66	France
	S 1770	OR892372	complete	NC_040837.1	99.75	France
	S 1773	OR892375	complete	NC_040837.1	99.73	France
	S 1774	OR892377	complete	NC_040837.1	99.67	France
	S 1782	OR892381	complete	NC_040837.1	99.70	France
	S 1791	OR892384	partial	NC_040837.1	99.59	France
	S 1807	OR892385	complete	NC_040837.1	99.71	France
GLRaV-1	S 1760	OR892401	partial	LC746710.2	97.42	Japan
	S 1770	OR892403	partial	MZ344577.1	99.64	Canada
GLRaV-2	S 1793	OR834485	partial	MH814498.1	98.34	Canada
GLRaV-3	S 1734	OR892450	complete	MH814489.1	99.65	Canada
	S 1736	OR892453	complete	MH814489.1	99.53	Canada
	S 1743	OR892473	complete	KX756668.1	99.59	Brazil
	S 1769	OR892474	nearly complete	MH814489.1	99.44	Canada
	S 1773	OR892475	complete	MH814489.1	99.63	Canada
	S 1791	OR892476	complete	MH814489.1	99.62	Canada
	S 1793	OR892477	nearly complete	MH814489.1	99.44	Canada
	S 1797	OR892478	complete	KX756668.1	99.52	Brazil
	S 1798	OR892480	partial	MH814491.1	99.56	Canada
	S 1800	OR892482	partial	MH814491.1	99.14	Canada
	S 1802	OR892486	complete	ON645918.1	99.05	Russia
	S 1803	OR892490	complete	KX756668.1	99.52	Brazil
	S 1812	OR892491	complete	MH814489.1	99.68	Canada
	S 1814	OR892492	complete	MH814489.1	99.60	Canada
	S 1815	OR892495	partial	KX756669.1	99.73	Brazil
	S 1820	OR892503	complete	MH814489.1	99.66	Canada
GFLV	S 1818	OR892391	complete	OP886383.1	92.76	Russia
		OR892393	complete	OP886412.1	97.46	Russia
VCV	S 1807	OR892397	complete	LC746759.1	97.11	Japan
		OR892398	complete	LC746761.1	95.49	Japan
GULV	S 1773	OR834489	partial	OP886321.1	97.27	Russia
	S 1774	OR834492	complete	OP886321.1	99.06	Russia
	S 1797	OR834495	complete	OP886321.1	94.46	Russia
	S 1801	OR834496	complete	OP886321.1	95.44	Russia
	S 1803	OR892367	complete	OP886321.1	98.82	Russia
	S 1820	OR892368	complete	OP886321.1	98.91	Russia
GYSVd-1	S 1734	OR892461	complete	KX966264.1	100	China
	S 1736, S 1760, S 1768, S 1769, S 1773, S 1791, S 1793, S 1802, S 1803, S 1812	OR892462	complete	KP010005.1	100	Thailand
	S 1741, S 1813, S 1814	OR892463	complete	KU880717.2	100	Brazil
	S 1743, S 1782, S 1789, S 1814	OR892464	complete	KX966267.1	100	China
	S 1745	OR892465	complete	KU880714.2	100	Brazil
	S 1748	OR892466	complete	KX966267.1	99.46	China
	S 1749	OR892467	complete	KU880714.2	99.73	Brazil
	S 1750	OR892468	complete	KX966271.1	99.46	China
	S 1753	OR892469	complete	MW357719.2	99.18	Brazil
	S 1758	OR892470	complete	KX966267.1	99.46	China
	S 1765	OR892471	complete	KX966266.1	99.73	China
	S 1767	OR892472	complete	OP885267.1	100	Russia
	S 1768	OR892479	complete	KX966263.1	100	China
	S 1770	OR892484	complete	OP885272.1	99.73	Russia
	S 1774	OR892485	complete	KX966261.1	100	China
	S 1774	OR892487	complete	LT601586.1	96.89	South Korea
	S 1777	OR892488	complete	OP885271.1	99.46	Russia
	S 1781	OR892493	complete	OP885271.1	98.91	Russia
	S 1783	OR892496	complete	KU880717.2	99.73	Brazil
	S 1783	OR892497	complete	KX966267.1	99.73	China
	S 1791	OR892498	complete	KX966265.1	95.65	China
	S 1792	OR892499	complete	MW357719.2	100	Brazil
	S 1793	OR892500	complete	KU880717.2	99.46	Brazil
	S 1796, S 1797	OR892501	complete	ON669179.1	100	Russia
	S 1797	OR892504	complete	OP885268.1	98.64	Russia
	S 1801	OR892505	complete	OP885258.1	99.73	Russia
	S 1801	OR892506	complete	KP993474.1	100	China
	S 1803	OR892507	complete	OP885272.1	99.73	Russia
	S 1805	OR892508	complete	OP885255.1	99.73	Russia
	S 1811	OR892509	complete	OP885272.1	100	Russia
	S 1818	OR892510	complete	KX966267.1	98.64	China
	S 1819	OR892512	complete	MW357719.2	99.73	Brazil
	S 1820	OR892513	complete	OL799309.1	98.63	Russia
GYSVd-2	S 1736, S 1760, S 1769, S 1793, S 1797, S 1813, S 1815	OR892416	complete	OL634848.1	100	South Korea
	S 1796	OR892418	complete	MF576408.1	98.34	Nigeria
	S 1798, S 1800, S 1820	OR892421	complete	OP454215.1	100	South Africa
	S 1798	OR892420	complete	OL634848.1	99.17	South Korea
	S 1805	OR892422	complete	OL634848.1	100	South Korea
	S 1807	OR892423	complete	OL332767.1	98.07	India
	S 1811	OR892424	complete	KP010016.1	100	Thailand
HSVd	S 1731, S 1734, S 1736, S 1740, S 1741, S 1743, S 1745, S 1748, S 1750, S 1753, S 1755, S 1760, S 1761, S 1765, S 1767, S 1768, S 1769, S 1770, S 1774, S 1777, S 1781, S 1782, S 1783, S 1789, S 1791, S 1792, S 1793, S 1797, S 1798, S 1800, S 1801, S 1803, S 1805, S 1807, S 1810, S 1811, S 1812, S 1813, S 1814, S 1815, S 1820, S 1824	OR892429	complete	OP454244.1	100	South Africa
	S 1748, S 1752, S 1768, S 1815	OR892428	complete	MF774866.1	100	Brazil
	S 1749, S 1755, S 1782, S 1791, S 1797, S 1824	OR892430	complete	OP918913.1	100	Slovakia
	S 1749	OR892431	complete	MK804770.1	98.99	Brazil
	S 1752	OR892432	complete	OP454244.1	99.66	South Africa
	S 1768, S 1819	OR892448	complete	KJ466332.1	100	Spain
	S 1777	OR892434	complete	KJ466332.1	99	Spain
	S 1782	OR892435	complete	KY445747.1	100	South Korea
	S 1792, S 1797	OR892439	complete	OP918912.1	99.67	Slovakia
	S 1792	OR892437	complete	MK804770.1	100	Brazil
	S 1796	OR892426	complete	OP454244.1	99.66	South Africa
	S 1798	OR892440	complete	OP885327.1	100	Russia
	S 1801	OR892444	complete	DQ471998.1	99.66	Brazil
	S 1801	OR892442	complete	KY445747.1	99.33	South Korea
	S 1802	OR892425	complete	OP454253.1	100	South Africa
	S 1805	OR892445	complete	GQ995466.1	99.66	Hungary
	S 1819	OR892447	complete	MT181127.1	99.67	USA
AGVd	S 1769	OR892427	complete	OP454154.1	99.73	South Africa
	S 1793	OR892433	complete	OL332753.1	100	India
	S 1793	OR892436	complete	OP454152.1	99.73	South Africa
	S 1796	OR892438	complete	EU743601.1	100	China
	S 1800	OR892441	complete	OP454154.1	100	South Africa
	S 1805	OR892443	complete	OL332753.1	99.19	India
	S 1813	OR892446	complete	OP454152.1	99.73	South Africa
GAPV	S 1807	OR947510	complete
		OR947511	complete
GSV	S 1823	OR947508	complete
		OR947509	complete
GULV-2	S 1770	OR947505	complete
GULV-3	S 1774	OR947512	partial
	S 1797	OR947513	partial
	S 1801	OR947514	partial
	S 1820	OR947506	complete
GULV-4	S 1745	OR947515	partial
	S 1749	OR947516	partial
	S 1752	OR947517	partial
	S 1823	OR947507	complete
	S 1824	OR947518	partial

## Sheet: ST3 Primers
Supplementary materials, Belkina et al., 2023. Grapevine Virome of the Don Ampelographic Collection in Russia Has Concealed Five Novel Viruses
Supplementary Table S3. List of the RT-PCR primers used for virus and viroid detection
Pathogen's name		Primer name	Primer sequence (5' – 3')	PCR product length, bp	Funcion of the amplified region	Reference
Virus	GRSPaV	RScp_F	TGGGCCAAGAAAGGRTTTAATGA	189	Coat protein	Porotikova et al., 2021
		RScp_R	CCGCTTKCCTTCAGCCATAG			Dmitrenko et al., 2016
	GPGV	GPgCP_6742F	GACAATTTACCCCACCACAAT	402	Coat protein	Shvets et al., 2022 (b)
		GPgCP_7143R	GCCGTGATAGCATTAGTCTTT
		GPGcp_6510_F	GGTTAAGTCTAAATCTGGYTR	394	Coat protein	This work
		GPgCP_6903_R	TGCAAAGGCCGCACAHACTT			Shvets, Vinogradova, 2022
	GVA	GVA-F	GGGTACATCGCCTTGGTCGG	350	Coat protein	Navrotskaya et al., 2021
		GVA-R	TCGAACATAACCTGTGGCTC			Goszczynski, Jooste, 2003
	GVB	GVBc	GTGCTAAGAACGTCTTCACAGC	460	Coat protein	Minafra and Hadidi, 1994
		GVBh	ATCAGCAAACACGCTTGAACCG
	GVF	GVF-CPs	ATGGCTCAGATATCAAGAAGGATG	597	Coat protein	Sabaghian et al, 2018
		GVF-CPa	TCAGATCTCAGCTGCTTGTTCACCG
	GVT	GVT-F1	CGCAGRTTYTGCATGTAYTACTC	300	Coat protein	Vinogradova et al., 2023
		GVT-R	ATTGTARGCTGGRGCACCCAT
		GVT_rosF	GCACTCTGACAATGAAAGGT	402	genomic RNA	This work
		GVT_rosR	AAGCARTCACAAAGRTCYAA
	GFkV	GFkcp_F	CCCTCGTGTAAGCATCCAYCT	257	Coat protein	Navrotskaya et al., 2021
		GFkcp_R	AAGACGGAGAGGATYTCRGA
	GSyV-1	SY5922 F	CCAATGGGTCGCACTTGTTG	374	Coat protein	Glasa et al., 2015
		SY6295 R	ACTTCATGGTGGTGCCGGTG
		GSyV-1_3229F	ACAAYTGGCGCATCAGCAC	171	genomic RNA	This work
		GSyV-1_3399R	AATGGTAGACGCCCTGGAG
	GRVFV	GRVFV F	CGCAGCCTCCACCACTCTGAAG	386	Polyprotein gene	Daldoul et.al., 2018
		GRVFV 6599R	CTGACCATGCCACGAATCA			Reynard et al., 2017 (Modified)
		GRVFV_736F	TGGAAGCTGCGGCTGGTC	365	genomic RNA	This work
		GRVFV_1100R	GATGGAGTCGTGCATGAACC
		GRVFV_rosF	AGYTACAAGGTGAATTGCTTCA	366	genomic RNA	This work
		GRVFV_rosR	CGTTGAGAGTGGGCATAAG
		GRVFV6155-F	ACTCWCYATCCCCTTCCAGT	444	Polyprotein gene	Reynard et al., 2017 (Modified)
		GRVFV6598-R	CTGACCATGCCACGAATCA
	GAMaV	GAMaV_6093F	CGCYCCTCGCCTTGTTGA	141	genomic RNA	This work
		GAMaV_6233R	GTGATGGTGCTGAGGGTCTT
	GaTLV	GaTLV_163F	CCGAGGTTCTGACGGTATAAA	307	genomic RNA	This work
		GaTLV_469R	CTTTACAGGTTTCATCCAAGCAA
		GaTLV_5503F	AACTTCTTCTGCCAGAGTTTTC	158	genomic RNA	This work
		GaTLV_5660R	GCAACAAAACGGGAAAAACAGA
	GRGV	RG6061F	CCGAGCTTCTCTCCAAGATCA	741	Coat protein	Cretazzo, Velasco, 2017
		RG6801R	ACTTAACGTAGGCCACTGGGT
	GLRaV-1	GLRaV-1_6676F	ACACGTTGGGCTTATTGATG	500	genomic RNA	This work
		GLRaV-1_7176R	CATCACCATACGTTTTGCCT
		GLRaV-1_13339F	TTCYGAGGTGGCTAGACGWGA	401	Coat protein	Shvets et al., 2022 (a)
		GLRaV-1_13739R	WCGAGCCTTCRGCTCCYTTGA
	GLRaV-2	GLRaV2_12482F	TTCATAYTAAGTGARCGAGATGTG	377	p63	Shvets et al., 2022 (a)
		GLRaV2_12858R	GACATRGCGTAAACTAGATAATC
	GLRaV-3	GLR3cp_13836F	TGAGTGRACGCGATGGCRTT	965	Coat protein	Porotikova et al., 2021
		GLR3cp_14800R	TTRTGTAAGGTGTTRTCGG
		GLRaV3_F	TACGTTAAGGACGGGACACAGG	335	Coat protein	Gambino, Gribaudo, 2006 (a)
		GLRaV3_R	TGCGGCATTAATCTTCATTG
		C547	ATTAACTTGACGGATGGCACGC	210	RdRp	Minafra and Hadidi, 1994
		H229 R	ATAAGCATTCGGGATGGACC
	GFLV	GFLV_F пасп514	GCGGCAGACTGGCAAGCTGT	349	Coat protein	This work
		GFLV_R пасп514	GTGGTCCCGTTCCACTC
	VCV	VitCrypCP_760F	GACCTGCATGGCTATTCGATT	425	Coat protein	Shvets et al., 2022 (a)
		VitCrypCP_1184R	GCTCTGCAGAATTATTTCATCTG
	GULV	GULV_2191F	ACCCATGTTAGACTCATTTCG	419	ORF3	Shvets et al., 2022 (b)
		GULV_2609R	ACCTCCACGGTAGCATATAAA
		GULV_695F	TTTGTAACCCGGGTGTGGC	574	ORF2 (RdRp)	Shvets et al., 2022 (b)
		GULV_1268R	GGCACAGGTCCATGAACTC
	GV-Sat	GV-Sat_433	AAGAGATTGCGTTGTGCAACCG	444	ORF1	Shvets et al., 2022 (a)
		GV-Sat_876	GTGTCACAGAGACGGCTAAATGC		ORF2
	GPRV	GPRV-2669F	TAGGAGACTACTCTGACGACG	418	ORF5	Shvets et al., 2022 (b)
		GPRV-3086R	ACTGGAACTCTTCTTCTCTGGT
		GPRV_2969F	CGGATATGTTCTTTGATGCTTCAC	496	ORF5	Shvets et al., 2022 (b)
		GPRV_3464R	GCTTTAGCCTGTTCTACTTGTTT
	GAPV	Parti_F	ATTTCCAACCATCAGCGAAC	304	genomic RNA	This work
		Parti_R	CAGTAGCGAAAGGAGGTTCA
		Parti_RNA2_F	CAACCACCCACAGACAACTC	379	genomic RNA	This work
		Parti_RNA2_R	AGACAAAAGACACGGGAGGA
	GULV-2	U1770_F	TGGGTTTTATGTATCGTCCAC	306	genomic RNA	This work
		U1770_R	CGGATTGGTTTGACGCAAG
		U1770_c283F	CTGACATTATACCCCCCG	368	genomic RNA	This work
		U1770_c283R	TGTGTACTGGCATTCGCA
		U1770_c806F	GAACCGCCACCACAACTATG	561	genomic RNA	This work
		U1770_c806R2	GTTATTACCGGACCACCAAGC
	GULV-3	U1820_3'for3	TAAGCCTGAAAAGGACGGTTG	200	genomic RNA	This work
		U1820_5'revCont	TGACATCACTACAGTTCCCC
	GULV-4	U1823_3'for3	GTCCTGCATCAACCCGAAC	214	genomic RNA	This work
		U1823_5'revCont	GGACAGTGGGTCGGAGATTA
	GSV	Pic1823_gap_F	TCACAATAAAGGCAAAGCTCG	463	genomic RNA	This work
		Pic1823_gap_R	AGAATCAGAACCACCCATAAG
		Pic1823_RNA2_F2	AGCCAACCATTCCTTACCAA	318	genomic RNA	This work
		Pic1823_RNA2_R2	TCATTATCAGAGGAGGAGTTGA
Viroid	AGVd	AGVd-mF	GTCCTCAGGAGAGCACCGG	195	Partial genome	Hajizadeh et al., 2012
		AGVd-mR	GAAAACTGGTTGGGACCGCTG
	GYSVd-1	GYSVd-1 PozF	GTGGTTCCTGTGGTTWCACC	126	genomic RNA	Bianchi et al., 2015
		GYSVd-1 PozR	GACGTCGACCAGCTCAGG
		GYSVd-1-mF	CAAAGCCCTTTTTCTTTCAACTGAG	249	Partial genome	Hajizadeh et al., 2012
		GYSVd-1-mR2	CCCAGAGCAGCGTGGYYY
	GYSVd-2	GYSVd-2-F	GTACTTTCTTCTATCTCCGAAGC	349	genomic RNA	Czotter et al., 2018
		GYSVd-2-R	CTAGCGCTCCGGTGCGGTCG
	HSVd	HSVd-78P	AACCCGGGGCAACTCTTCTC	298–307	Complete genome	Hajizadeh et al., 2012
		HSVd-83V	AACCCGGGGCTCCTTTCTCA
18S		18S-H325	AAACGGCTACCACATCCAAG	673	18S	Gambino et al., 2006 (b)
		18S-C997	GCGGAGTCCTAAAAGCAACA
RACE	GULV-4	U1823_3'for1	TGACAGCCCAACTGGCATC	Unknown	3'end	This work
		U1823_3'for2	AAATCCGAGTCCCGTACCCC
		U1823_3'for3	GTCCTGCATCAACCCGAAC
		U1823_5'revCont	GGACAGTGGGTCGGAGATTA
		U1823_5'rev1	CTGTCCGCAAGTCCAACTGA		5'end
		U1823_5'rev2	AACAAAGGTAGATGAAGCCCA
		U1823_5'rev3	GTGTGGAGGCGAAAAGTAGT
		U1823_3'forCont	CCATTGTGCCTTCCACGAG
		U1823_5'rev4	CTCCATGTGTGTCTGGTCAA
	GULV-3	U1820_3'for1	GAAGTCCCGTGAGGAGGTAAT		3'end	This work
		U1820_3'for2	ACCGATACCTGGGACTGATG
		U1820_3'for3	TAAGCCTGAAAAGGACGGTTG
		U1820_5'revCont	TGACATCACTACAGTTCCCC
		U1820_5'rev1	GAACAACTCCGCCTGCAAC		5'end
		U1820_5'rev2	TGGGTTGTCCAGCATCAGG
		U1820_5'rev3	CTCCTGACCTTCTTCGCCAT
		U1820_3'forCont	CGTTCATTTTTGGGTGGGAG
	GULV-2	U1770_3'for1	CTGTCACGATGAGATTCATGTTG		3'end	This work
		U1770_3'for2	CAGCAACGGGTGGGAGGA
		U1770_3'for3	TGGGGAAAATGTTTAGACGGG
		U1770_3'for4	TTGTGGGGAGGACTGATAGT
		U1770_3'for5	TGCCAACCCCTTACAGGGA
		U1770_3'for6	ACATGGTCTCACACCAACTG
		U1770_5'rev1	TTCACCCTTAGCTCTATCGC		5'end
		U1770_5'rev2	TGTATCCGGGGTAGGCGC
		U1770_5'rev3	CTCCATCCAGTACCTCACC
	GAPV	Parti_RNA1_3'for1	TATGCTTCCTGCGGTAACAAC		3'end	This work
		Parti_RNA1_3'for2	ATTACAGTTCGTTAGGTGTCAC
		Parti_RNA1_3'for3	TCTCCCCGAAATAGCACTTG
		Parti_RNA1_5'rev1	TCAAGTATTTGGAGAACGCAAC		5'end
		Parti_RNA1_5'rev2	TCCAACTTTATTAGCATGAATGAG
		Parti_RNA1_5'rev3	TACTCTAGGTTCGTTGGGGA
		Parti_RNA2_3'for1	ACGTCTCCTGGTCTCTCG		3'end
		Parti_RNA2_3'for2	CTTAATGCTGCTCGCTCCG
		Parti_RNA2_3'for3	TTCCCCCAGCCCTTGATGT
		Parti_RNA2_5'rev2	GCGATAAACGAAGGTATGAAAAG		5'end
		Parti_RNA2_5'rev3	AGAAATGGTTGCAGAAGAGGG
	GSV	Pic1823_RNA1_3'for1	TGAGTAAGGCTATTTCAATGGTC		3'end	This work
		Pic1823_RNA1_3'for2	GGTTATTTGGTTGATGTTTTTCCA
		Pic1823_RNA1_5'rev1	ATATAAACAGCAGCTCCTGAACT		5'end
		Pic1823_RNA1_5'rev2	AAAAGTTTGTGCCAAATTCATAGG
		Pic1823_RNA1_5'rev3	TTCAACTAAGACTAAAACTGCGG
		Pic1823_RNA1_5'rev4	ATAAAAGTTCCACACAATCGCC
		Pic1823_RNA1_5'rev5	CTCTCACCATCTAACAACAAAC
		Pic1823_RNA1_5'rev6	AACATCTTAAAGTGCTCTGGAG
		Pic1823_RNA2_3'for1	GGATTTTCAAGTTGCCGGTG		3'end
		Pic1823_RNA2_3'for2	GCTTTTCAGGTTTGCTAGTTTTG
		Pic1823_RNA2_3'for3	GAAACCTTTAAGCATTCCCTG
		Pic1823_RNA2_5'rev1	CTAACATCTTTGACACCATCAG		5'end
		Pic1823_RNA2_5'rev2	GAGGTACGAGTTTTTTAAGCTC
		Pic1823_RNA2_5'rev3	CTTCAAATCCTCTCTTAACTGC
		Pic1823_RNA2_5'rev4	AACATGACGATAGACATGCTCA
		Pic1823_RNA2_5'rev5	ATGCTCACCTTTCTTTCAACAAT
		Pic1823_RNA2_5'rev6	CGGATAAAACTTTTGCTGGAAC
Pathogen's name		Primer/Probe name	Primer/Probe sequence (5' – 3')	PCR product length, bp	Reference	Assays
Viroid	HSVd	HSVdPozF	CCGCAWAAGGCATGCAA	97	Bianchi et al., 2015	Singleplex
		HSVdPozR	CAYGCCTCTCGCTGGATTCT
		HSVdPozP_Probe	(ROX)CTTACCTGAG(T-BHQ2)AAAGGAGCCCCG(P)
	GYSVd-1	GYSVd-1PozF	GTGGTTCCTGTGGTTWCACC	126
		GYSVd-1PozF	GACGTCGACCAGCTCAGG
		GYSVd-1_Probe	(FAM)AGAAGAAGATAG(T-BHQ1)GGGCAGAGGGG(P)
	References:
	Porotikova, E.; Terehova, U.; Volodin, V.; Yurchenko, E.; Vinogradova, S. Distribution and Genetic Diversity of Grapevine Viruses in Russia. Plants. 2021, 10, 1080, doi: 10.3390/plants10061080
	Dmitrenko, U.D.; Porotikova, E. V.; Gorislavets, S.M.; Risovannaya, V.I.; Volkov, Y.A.; Stranishevskaya, E.P.; Kamionskaya, A.M.; Vinogradova, S. V. First Report of Grapevine rupestris stem pitting-associated virus in Russia. Plant Dis. 2016, 100, 2542, doi:10.1094/PDIS-06-16-0805-PDN.
	(b) Shvets, D.; Sandomirsky, K.; Porotikova, E; Vinogradova, S. Metagenomic Analysis of Ampelographic Collections of Dagestan Revealed the Presence of Two Novel Grapevine Viruses. Viruses. 2022, 14(12), 2623, doi: 10.3390/v14122623.
	Navrotskaya, E.; Porotikova, E.; Yurchenko, E.; Galbacs, Z.N.; Varallyay, E.; Vinogradova, S. High-Throughput Sequencing of Small RNAs for Diagnostics of Grapevine Viruses and Viroids in Russia. Viruses 2021, 13, 2432, doi:10.3390/V13122432.
	Goszczynski, D.E.; Jooste, A.E.C. Identification of divergent variants of Grapevine virus A. Eur. J. Plant Pathol. 2003, 109, 397–403, doi:10.1023/A:1023555018700.
	Minafra, A.; Hadidi, A. Sensitive Detection of Grapevine Virus A, B, or Leafroll-Associated III from Viruliferous Mealybugs and Infected Tissue by CDNA Amplification. J. Virol. Methods. 1994, 47, 175–187. doi: 10.1016/0166-0934(94)90076-0
	Sabaghian, S.; Rakhshandehroo, F.; Zamanizadeh, H.; Elbeaino, T. First detection of grapevine virus F in Iran. J. Plant Pathol. 2018 1001 2018, 100, 111–112, doi:10.1007/S42161-018-0002-5.
	Vinogradova, S.V..; Porotikova, E.V..; Navrotskaya, E.V..; Massart, S..; Varallyay, E. The First Virome of Russian Vineyard. Plants 2023. 12(18). 3292; doi: 10.3390/plants12183292
	Glasa, M.; Predaj ˇna, L.; Šoltys, K.; Sabanadzovic, S.; Olmos, A. Detection and Molecular Characterisation of Grapevine Syrah Virus-1 Isolates from Central Europe. Virus Genes 2015, 51, 112. doi: 10.1007/s11262-015-1201-1
	Daldoul, S.; Rheinpfalz, D.L.R.; Massart, S.; Ruiz-García, A.B.; Olmos, A.; Wetzel, T. First Report of Grapevine rupestris vein feathering virus in grapevine in Germany. Plant Dis. 2018, 102, 2029, doi:10.1094/PDIS-03-18-0533-PDN.
	Reynard, J.S.; Brodard, J.; Dubuis, N.; Yobregat, O.; Kominek, P.; Schumpp, O.; Schaerer, S. First Report of Grapevine rupestris vein feathering virus in Swiss Grapevines. Plant Dis. 2017, 101, 1062, doi:10.1094/PDIS-01-17-0140-PDN.
	Cretazzo, E.; Velasco, L. High-throughput Sequencing Allowed the Completion of the Genome of Grapevine Red Globe Virus and Revealed Recurring Co-infection with Other Tymoviruses in Grapevine. Plant Pathol. 2017, 66, 1202–1213, doi: 10.1111/ppa.12669
	(a) Shvets, D.; Porotikova, E.; Sandomirsky, K.; Vinogradova, S. Virome of Grapevine Germplasm from the Anapa Ampelographic Collection (Russia). Viruses. 2022, 14, 1314, (Russia). Viruses. 2022, 14, 1314, doi: 10.3390/v14061314
	(a) Gambino, G.; Gribaudo, I. Simultaneous Detection of Nine Grapevine Viruses by Multiplex Reverse Transcription-Polymerase Chain Reaction with Coamplification of a Plant RNA as Internal Control. Phytopathology 2006, 96, 1223–1229, doi:10.1094/PHYTO-96-1223
	Hajizadeh, M.; Navarro, B.; Bashir, N.S.; Torchetti, E.M.; Di Serio, F. Development and validation of a multiplex RT-PCR method for the simultaneous detection of five grapevine viroids. J. Virol. Methods 2012, 179, 62–69, doi:10.1016/J.JVIROMET.2011.09.022.
	Bianchi, G.L.; De Amicis, F.; De Sabbata, L.; Di Bernardo, N.; Governatori, G.; Nonino, F.; Prete, G.; Marrazzo, T.; Versolatto, S.; Frausin, C. Occurrence of grapevine pinot gris virus in friuli venezia giulia (Italy): Field monitoring and virus quantification by real-time RT-PCR. EPPO Bull. 2015, 45, 22–32, doi:10.1111/epp.12196.
	(b) Gambino, G.; Bondaz, J.; Gribaudo, I. Detection and Elimination of Viruses in Callus, Somatic Embryos and Regenerated Plantlets of Grapevine. Eur. J. Plant Pathol. 2006, 114, 397–404, doi:10.1007/S10658-006-0004-6.
	Shvets, D.; Vinogradova, S. Occurrence and Genetic Characterization of Grapevine Pinot Gris Virus in Russia. Plants. 2022, 11, 1061, doi: 10.3390/plants11081061

## Sheet: ST4 Sanger seq
Supplementary materials, Belkina et al., 2023. Grapevine Virome of the Don Ampelographic Collection in Russia Has Concealed Five Novel Viruses
Supplementary Table S4. List of sequences after Sanger sequencing submitted to the GenBank
Pathogen's name	GenBank Acc. №	Primer name
GRVFV	OR872646	GRVFV_736F/GRVFV_1100R
	OR872647	GRVFV_rosF/GRVFV_rosR
GVT	OR872648	GVT_rosF/GVT_rosR
GAMaV	OR872649	GAMaV_6093F/GAMaV_6233R
GaTLV	OR872651	GaTLV_163F/GaTLV_469R
	OR872650	GaTLV_5503F/GaTLV_5660R
GSyV-1	OR872652	GSyV-1_3229F/GSyV-1_3399R

## Sheet: ST5 Phylogeny
Supplementary materials, Belkina et al., 2023. Grapevine Virome of the Don Ampelographic Collection in Russia Has Concealed Five Novel Viruses
Supplementary Table S5. Initial data for phylogenetic analysis
Pathogen's name	Outgroup		Substitution model	Number of sequences from		Total sequences number	Date of download	Data
	Organism	Accession		GenBank	This paper
GFLV RNA1	Arabis mosaic virus	NC_006056	GTR	111	1	112	July 2023	Complete genome sequences were used
GFLV RNA2		NC_006057	GTR	111	1	112	July 2023	Complete genome sequences were used
GPGV	Apple chlorotic leaf spot virus	NC_001409.1	GTR	235	28	263	July 2023	Only genomes with information about the country were downloaded
GVA	Grapevine virus B	NC_003602	GTR	95	4	99	July 2023	Complete genome sequences were used
GVB	Grapevine virus A	NC_003604	GTR	99	2	101	July 2023	Complete genome sequences were used
GVF			GTR	17	1	18	July 2023	Complete genome sequences were used
GVT	Grapevine rupestris stem pitting-associated virus	NC_001948	GTR	46	2	48	July 2023	Complete genome sequences were used
GRSPaV	Apple Stem Pitting Virus	NC_003462	GTR	115	41	156	July 2023	For more information, see the text of the article
GSyV-1	Grapevine asteroid mosaic-associated virus	NC_031692	GTR	30	1	31	July 2023	Complete and nearly complete genome sequences were used
GRVFV		NC_031692	GTR	57	4	61	July 2023	Complete genome sequences were used
GaTLV	The tree was midpoint rooted		GTR	4	13	17	July 2023	Complete genome sequences were used
GLRaV-1	Grapevine leafroll-associated virus 3	NC_004667	GTR	19	2	21	July 2023	Complete genome sequences were used
GLRaV-2	Citrus tristeza virus	NC_001661	GTR	35	1	36	July 2023	Complete genome sequences were used
GLRaV-3	Grapevine leafroll-associated virus 1	NC_016509	GTR	75	16	91	July 2023	Complete genome sequences were used
VCV RNA1	Pepper cryptic virus 1	NC_037095	GTR	6	1	7	July 2023	Complete genome sequences were used
VCV RNA2		NC_037096	GTR	6	1	7	July 2023	Complete genome sequences were used
GULV	Wheat umbra-like virus	OK573479	Tamura-Nei	3	6	9	July 2023	Complete genome sequences were used
HSVd	Citrus bent leaf viroid	NC_001651	Tamura 3-parameter	1334	68	1402	July 2023	Complete genome sequences were used
GYSVd-1	Grapevine yellow speckle viroid 2	NC_003612	GTR	361	48	409	July 2023	Complete genome sequences were used
GYSVd-2	Grapevine yellow speckle viroid 1	NC_001920	GTR	148	15	163	July 2023	Complete genome sequences were used
AGVd	Grapevine yellow speckle viroid 1	NC_001920	Tamura 3-parameter	209	7	216	July 2023	Complete genome sequences were used

## Sheet: ST6 Preprocessing
Supplementary materials, Belkina et al., 2023. Grapevine Virome of the Don Ampelographic Collection in Russia Has Concealed Five Novel Viruses
Supplementary Table S6. Number of reads and contigs obtained for each library after sequencing by Illumina NovaSeq 6000 Sequencing System
Library code	Number of reads	Reads after data preprocessing	De novo assembly by
			Geneious		SPAdes
			Contig number	N50	Contig number	N50
S 1731	23067802	8633175	85059	378	3979	1619
S 1734	25745730	9647638	117773	417	5846	1152
S 1736	19855102	8055127	71460	408	4693	1409
S 1740	15366620	5854675	96920	385	2927	1340
S 1741	19199532	8370643	70347	394	3981	1325
S 1743	13522150	5247194	64876	389	4835	1093
S 1745	13489172	5655846	78300	387	5640	1120
S 1748	16750254	7196057	77434	410	6593	1264
S 1749	12940850	4973065	46906	365	2420	1602
S 1750	14543628	6219523	65453	377	3409	1274
S 1752	16565526	6951360	82317	404	7050	1277
S 1753	16249292	6721202	74742	408	5399	1073
S 1755	14539782	5821269	64470	390	4881	1802
S 1758	9423164	2279958	36283	297	300	12666
S 1760	14011614	5741743	182213	330	4838	4298
S 1761	23500584	9494414	67538	382	3512	1127
S 1765	20215302	7207882	79572	386	3764	3869
S 1767	16046364	6654308	70527	369	3126	1454
S 1768	23684772	8956306	99614	415	6809	1224
S 1769	14072520	6040562	64851	405	5246	1200
S 1770	12669764	5931923	63499	384	3544	1590
S 1773	24308866	10701051	709308	113	2883	1466
S 1774	19889370	8220785	70531	390	4533	1291
S 1777	18892808	7134075	84083	394	4798	1090
S 1781	17365082	6944516	68203	386	3655	1503
S 1782	28990340	10197261	108107	418	5341	1174
S 1783	25295440	9138219	87030	402	2586	1145
S 1789	15831872	5871417	54846	371	3008	1407
S 1791	16597854	6564938	73801	406	6022	1299
S 1792	14645360	5757420	59730	406	3410	1844
S 1793	19887498	6593206	67986	380	1682	1355
S 1796	14512560	5344403	49906	367	2888	2061
S 1797	16132898	6399123	73757	384	4148	1488
S 1798	19877800	8311280	73404	392	4659	1069
S 1800	12064000	4216703	46232	306	1301	2067
S 1801	17255196	7256437	68663	396	4969	1981
S 1802	17306252	6166385	70072	372	4027	1131
S 1803	19753080	8292434	83340	408	5886	1443
S 1805	18357502	7289051	68617	395	4087	1310
S 1807	25199020	9651679	93576	403	5686	1421
S 1810	18035612	5948829	62202	379	2534	1950
S 1811	15467198	6373247	61315	376	4131	2419
S 1812	31956288	13394765	87684	420	3801	1173
S 1813	14864172	6141988	50826	369	1927	1340
S 1814	18326756	7274462	85490	386	5435	1284
S 1815	18936036	7824318	68802	399	2610	1216
S 1818	17194682	6887078	74599	394	5329	1039
S 1819	16078522	6700530	75510	402	6014	1358
S 1820	19959316	7617535	92770	396	4037	1544
S 1823	22315268	8739781	100316	405	4311	1168
S 1824	13862448	5547336	53245	359	2415	1821

## Sheet: ST7 Validation
			Supplementary materials, Belkina et al., 2023. Grapevine Virome of the Don Ampelographic Collection in Russia Has Concealed Five Novel Viruses
			Supplementary Table S7. Bioinformatics analysis and its validation. The absence of values means that no contigs and reads were obtained. Positive results of the RT-PCR are marked as '+'. Negative results of the RT-PCR are marked as '-'.
	Sample's name	Analysis	Order Tymovirales												Order Martellivirales			Order Picornavirales				Order Durnavirales				Order Tolivirales				Order: Ortervirales	Unassigned	Viroids
			Family Betaflexiviridae						Family Tymoviridae						Family Closteroviridae			Family Secoviridae				Family Partitiviridae				Family Tombusviridae				Family: Caulimoviridae	Unassigned	Family Pospiviroidae
			GRSPaV (NC_001948.1)	GPGV (NC_015782.2)	GVA (NC_003604.2)	GVB (NC_003602)	GVF (NC_018458.1)	GVT (NC_035203)	GFkV (NC_003347.1)	GSyV-1 (NC_012484.1)	GRVFV (NC_034205)	GAMaV (NC_031692)	GaTLV (NC_040837.1)	GRGV (NC_030693.1)	GLRaV-1 (NC_016509)	GLRaV-2 (GRSLaV) (NC_004724.1)	GLRaV-3 (NC_004667)	GFLV RNA1 (NC_003615.1)	GFLV RNA2 (NC_003623.1)	GSV RNA1	GSV RNA2	VCV RNA1 (LC602840)	VCV RNA2 (LC602841)	GAPV RNA1	GAPV RNA2	GULV (OP886321)	GULV-2	GULV-3	GULV-4	GPRV (OP886324)	GV-Sat (NC_021480.1)	GYSVd-1 (NC_001920.1)	GYSVd-2 (NC_003612)	HSVd (NC_001351)	AGVd (NC_003553.1)
S 1731		Geneious Contigs	58	10				61	76				3									13										1		1
		SPAdes Contigs	24	2				41	24													13
		Reads to ref seq	1354	140				159	9559				15									20	5		3							2		28
		Pairwise identity	87.7	96.8				92.6	94.3				98.9									97.2	88.9		99.4							92.6		96.8
		% Of Ref Seq	97.4	91.7				81.9	97.5				24.8									49.8	32		14.8							39.3		92.1
		Validation	+	+	-	-	-	+	+	-	-	-	+	+	-	-	-	-		-	-	+		-	-	-	-	-	-	-	-	+	-	+	-
S 1734		Geneious Contigs	12	6	36		5		103	2	32				32		14														1	1		1
		SPAdes Contigs	3	3	21		3		36	2	14				10		4															1
		Reads to ref seq	2034	281	548		586	15	15864	492	3627	4	4		510		6821									5					9	49		188
		Pairwise identity	89.7	97.7	87.6		95	86.1	88.9	96.9	89.1	92.3	99.6		92.4		98.2									97.2					96.7	95.7		97.4
		% Of Ref Seq	99.9	97.7	92.6		99.9	19.2	99.9	67.6	100	6.8	7.4		87.4		99.9									17.8					51.7	99.7		98.3
		Validation	+	+	+	-	+	+	+	+	+	+	-	-	+	-	+	-		-	-	-		-	-	-	-	-	-	-	+	+	-	+	-
S 1736		Geneious Contigs	29			1			39	2	20	1					9															1	1	1
		SPAdes Contigs	29	4		1			18		7						8															1	1
		Reads to ref seq	1554	298		691			1134	18	232	10					3976									18				8		20	23	52	2
		Pairwise identity	87.6	97.8		95.5			92.8	96.6	91.4	92.7					96.6									94.6				94.2		96.7	98.7	97.7	98.6
		% Of Ref Seq	95.8	97.5		86.4			93.3	30.6	91.8	14.2					100									58.6				9.6		98.4	99.4	93.4	58.8
		Validation	+	+	-	+	-	-	+	+	+	+	-	-	-	-	+	-		-	-	-		-	-	+	-	-	-	+	-	+	+	+	+
S 1740		Geneious Contigs	21																															1
		SPAdes Contigs	9
		Reads to ref seq	228																															109
		Pairwise identity	89.5																															97.9
		% Of Ref Seq	60.4																															99
		Validation	+	-	-	-	-	-	-	-	+	-	-	-	-	-	-	-		-	-	-		-	-	-	-	-	-	-	-	-	-	+	-
S 1741		Geneious Contigs	30	5									2																			1		1
		SPAdes Contigs	20	5									3
		Reads to ref seq	666	310									438											1	2							14		22
		Pairwise identity	89.3	97.6									98.4											100	99.5							94.7		97.8
		% Of Ref Seq	99.9	99.3									98.3											2.2	23.5							96.4		90.7
		Validation	+	+	-	-	-	-	-	-	-	-	+	-	-	-	-	-		-	-	-		+	+	-	-	-	-	-	-	+	-	+	-
S 1743		Geneious Contigs	27	3					47		28		3				7															1		1
		SPAdes Contigs	13	1					24		6		3				1
		Reads to ref seq	996	813					2942		261		403				6429												11	4		15		25
		Pairwise identity	87.7	97.5					89		88.4		97.7				98.2												99	93.7		94.4		96.9
		% Of Ref Seq	96.8	99.8					95.5		82.9		98.2				100												24.5	7		83.9		90.7
		Validation	+	+	-	-	-	-	+	-	+	-	+	-	-	-	+	-		-	-	-		+	+	-	-	-	+	+	-	+	-	+	-
S 1745		Geneious Contigs	23	11																									17			1		1
		SPAdes Contigs	16																										27			1
		Reads to ref seq	569	167																									203	20		59		36
		Pairwise identity	89.9	96.1																									98.3	94.8		97.5		97.7
		% Of Ref Seq	96.1	90.7																									93.9	24.2		97.3		99.3
		Validation	+	+	-	-	-	-	-	-	-	-	-	-	-	-	-	-		-	-	-		-	-	-	-	-	+	+	-	+	-	+	-
S 1748		Geneious Contigs	39	5					31	6																						1		1
		SPAdes Contigs	26	5					16																							1
		Reads to ref seq	671	204				5	2163	18			9																	25		59		126
		Pairwise identity	89.1	96.8				85.6	93.8	90			98.4																	94		95.8		96.7
		% Of Ref Seq	97.8	95.5				6.5	93.8	25.6			15.3																	30.8		96.4		98.7
		Validation	+	+	-	-	-	+	+	+	-	-	+	-	-	-	-	-		-	-	-		-	-	-	-	-	-	+	-	+	-	+	-
S 1749		Geneious Contigs	29	7				81			2		1																17			1		1
		SPAdes Contigs	5	1				31																					17			1
		Reads to ref seq	279	180				61			4		9																499			13		26
		Pairwise identity	89.6	96.9				89.1			83.1		99.7																98.2			95.3		97.3
		% Of Ref Seq	76.3	92.8				42.3			14.1		14.1																98.6			89.3		98.7
		Validation	+	+	-	-	-	+	-	-	+	-	+	-	-	-	-	-		-	-	-		-	-	-	-	-	+	-	-	+	-	+	-
S 1750		Geneious Contigs	8	14					31	4	26		7				21															1		2
		SPAdes Contigs	2	2					12		2		5				2
		Reads to ref seq	23	203					724	19	173		144				188							6								17		70
		Pairwise identity	89.6	96.3					93.8	89.2	89.5		98.6				96.1							98.7								94.3		97.6
		% Of Ref Seq	20.1	95.2					90.3	30.6	78.9		88				65.8							21.8								83.6		96.4
		Validation	+	+	-	-	-	-	+	+	+	-	+	-	-	-	+	-		-	-	-		+	+	-	-	-	-	-	-	+	-	+	-
S 1752		Geneious Contigs	37	11					19	9			6																17			1		1
		SPAdes Contigs	32	3					9				1																17
		Reads to ref seq	792	122					1014	67			86															10	499	43		6	3	34
		Pairwise identity	89.1	96.9					93.8	89.2			98.3															98.7	98.1	94.3		92.2	88	93.9
		% Of Ref Seq	99.4	87.2					91.3	63.2			75.4															31.1	98	43.2		71.6	30.9	98.3
		Validation	+	+	-	-	-	-	+	+	-	-	+	-	-	-	-	-		-	-	-		+	+	-	-	-	+	+	-	+	-	+	-
S 1753		Geneious Contigs	22	3					9		3		1																			1
		SPAdes Contigs	10	7									5
		Reads to ref seq	1161	281					162		27		300																			64		128
		Pairwise identity	88.9	97.3					95		89.6		98.3																			97.2		97.3
		% Of Ref Seq	98.4	99					59.9		25.4		96.6																			99.2		98.7
		Validation	+	+	-	-	-	-	+	+	+	-	+	-	-	-	-	-		-	-	-		-	-	-	-	-	+	-	-	+	-	+	-
S 1755		Geneious Contigs	13	9									1																			1		1
		SPAdes Contigs	10	1
		Reads to ref seq	529	65				7					13																			12		66
		Pairwise identity	91.4	97.1				86.9					98.6																			94.2		97
		% Of Ref Seq	81.7	62.9				10.7					25.4																			79.5		98.7
		Validation	+	+	-	-	-	+	-	-	-	-	+	-	-	-	-	-		-	-	-		-	-	-	-	-	-	-	-	+	-	+	-
S 1758		Geneious Contigs	10	7					1																							1		1
		SPAdes Contigs	1																													1
		Reads to ref seq	16	58					20			2														9		6				64	2	25
		Pairwise identity	89.7	97.3					87.8			88.9														97.3		99.1				97.7	87.1	96.4
		% Of Ref Seq	15.3	50.8					23.8			2.9														28		27.8				98.1	11.6	85.8
		Validation	+	+	-	-	-	-	+	-	-	+	+	-	-	-	+	-		-	-	-		+	+	-	-	+	-	-	-	+	-	+	-
S 1760		Geneious Contigs	42	3	32				13				4		7																	1	1	1	1
		SPAdes Contigs	12	3	6								1		7																	1
		Reads to ref seq	341	499	361				196				56	2	1179															3		43	15	9	6
		Pairwise identity	87.6	97.8	90.1				91.1				98.7	93.9	96.7															92.8		96	97.4	95.9	97.8
		% Of Ref Seq	84.2	99.8	89.6				79.2				55.1	2	94.5															7.2		96.7	90.4	97	73.7
		Validation	+	+	+	-	-	-	+	+	-	-	+	+	+	-	-	-		-	-	-		-	+	-	-	-	-	-	-	+	+	+	+
S 1761		Geneious Contigs	16	1																														1
		SPAdes Contigs	8
		Reads to ref seq	281	24																										2	1	1		53
		Pairwise identity	90.9	97																										92.3	75	88.6		98.1
		% Of Ref Seq	68.3	27.5																										4.5	4.7	9.3		98
		Validation	+	+	-	-	-	-	-	-	-	-	-	+	-	-	-	-		-	-	-		-	-	-	-	-	-	+	+	+	-	+	-
S 1765		Geneious Contigs	27	7					34	12			2																			1		1
		SPAdes Contigs	7	6					13	4			2																			1
		Reads to ref seq	177	254					2807	147			632											7	20					25		18		41
		Pairwise identity	88	97.5					93.2	96.6			98.1											99.5	97					93.5		95.6		96.8
		% Of Ref Seq	62.5	96.8					96.1	88.3			99.6											32.9	55.7					31.6		98.1		100
		Validation	+	+	-	-	-	-	+	+	-	-	+	-	-	-	-	-		-	-	-		+	+	-	-	-	-	-	-	+	-	+	-
S 1767		Geneious Contigs	27	3					28		1		3																			1		1
		SPAdes Contigs	10	1					10				4																			1
		Reads to ref seq	681	766					1051	16	4		317																			22		99
		Pairwise identity	93.3	97.6					94.6	94	87.3		98.3																			94.9		94.7
		% Of Ref Seq	78.2	99.9					91.7	30.7	6.5		97.1																			94.8		100
		Validation	+	+	-	-	-	-	+	+	+	-	+	-	-	-	-	-		-	-	-		+	+	-	-	-	-	-	-	+	-	+	-
S 1768		Geneious Contigs	50	2					29				2																			4		1
		SPAdes Contigs	25	3					8				1																			1
		Reads to ref seq	1166	294					744				834												2							242	126	140
		Pairwise identity	88.6	97.2					90.6				97.9												98.4							97.1	95.5	96.5
		% Of Ref Seq	99.5	96.1					94.7				98.6												22							98.9	97.2	99.3
		Validation	+	+	-	-	-	-	+	-	-	-	+	-	-	-	-	-		-	-	-		+	+	-	-	-	-	-	-	+	-	+	-
S 1769		Geneious Contigs	4	2	5				3	11	3		3				14															1	1	1	1
		SPAdes Contigs	2	1	7					1			2				17															1	1
		Reads to ref seq	435	948	854				36	52	13		1036				2704							2	6	3						13	19	14	8
		Pairwise identity	94.7	98.1	93.3				89.7	90.2	90.8		98.2				95.3							99	98.3	98						98.6	98.2	97.5	98.1
		% Of Ref Seq	83.1	99.2	99.9				39.8	50.9	9.2		97.5				100							4.9	29.8	15.1						81.7	92.8	97.7	82.9
		Validation	+	+	+	-	-	-	+	+	+	-	+	-	-	-	+	-		-	-	-		+	+	+	-	-	-	-	-	+	+	+	+
S 1770		Geneious Contigs	12	8							4		2		8		18										16					1	1	1
		SPAdes Contigs	1	1									3		5		2										36
		Reads to ref seq	72	125							19		361		1693		204							3	1		542		26			7	2	5	2
		Pairwise identity	90.3	96.4							88.4		98.6		96.6		95.9							95.1	98.1		93.5		97.3			90.8	99	97	96.7
		% Of Ref Seq	42.3	82.4							27.2		97.3		97.2		61.7							18.3	3.1		99.7		43.8			96.4	36.9	89.1	41.2
		Validation	+	+	-	-	-	-	-	-	+	-	+	-	+	-	+	-		-	-	-		-	-	-	+	-	+	-	-	+	-	+	+
S 1773		Geneious Contigs	31	9					53	1	16		3				5							24		15						2		1
		SPAdes Contigs	18	4					22				1				4							14		15
		Reads to ref seq	298	227					2329	9	89		1520				1491					1		18	29	183				3		13		9
		Pairwise identity	88.2	97.4					90	94.3	86.9		98.4				98.4					86.4		99.4	98.6	96.3				94.5		96.4		94.4
		% Of Ref Seq	84.3	96.8					97.3	15.6	71.8		98.7				99.7					1.4		72.6	83.3	98.7				3.6		81.7		92.7
		Validation	+	+	-	-	-	-	+	+	+	-	+	-	-	-	+	-		-	-	-		+	+	+	-	-	-	+	-	+	-	+	-
S 1774		Geneious Contigs	27	2					7	13	13		2				21									25		17				1		1
		SPAdes Contigs	22	1					6		9		3				2									25		17				2
		Reads to ref seq	843	735					2481	39	457		275				206								1	1149		111		16		51		25
		Pairwise identity	89.4	98.2					96.7	88.3	91.8		98.4				98.1								99.3	96.4		98.5		90.5		93.5		92.6
		% Of Ref Seq	99.6	99.6					96.7	52	98.1		93.9				71.6								8.3	99.1		96.1		21.9		96.2		96
		Validation	+	+	-	-	-	-	+	+	+	-	+	-	-	-	+	-		-	-	-		-	+	+	-	+	-	+	-	+	-	+	-
S 1777		Geneious Contigs	9	8					12	7	20		6																			1		1
		SPAdes Contigs	8	4					3		1		1																			1
		Reads to ref seq	513	286					3328	47	110		53													2						23		64
		Pairwise identity	97.9	97.6					96.8	91.5	87.4		98.2													95						95		95.5
		% Of Ref Seq	99.3	95.7					96.1	56.1	70.4		70.6													6.6						91.5		97.7
		Validation	+	+	-	-	-	-	+	+	+	-	+	-	-	-	-	-		-	-	-		-	-	-	-	-	-	-	-	+	-	+	-
S 1781		Geneious Contigs	41	5					23	2	2		9																			1		1
		SPAdes Contigs	20	2					5		1		4
		Reads to ref seq	770	923					594	23	28		127											2	3	5						9		40
		Pairwise identity	87.6	97.7					92.6	90	92.6		98.1											98.3	99.3	98.2						93		93.4
		% Of Ref Seq	96.9	99.9					90.9	26.3	19.9		94.5											14.9	16.4	17.9						87.2		94.7
		Validation	+	+	-	-	-	-	+	+	+	-	+	-	-	-	-	-		-	-	-		-	-	-	-	-	-	-	-	+	-	+	-
S 1782		Geneious Contigs	34	15					17		8		4														17					1		1
		SPAdes Contigs	10						7		2		3
		Reads to ref seq	1066	147					750	5	139		472											1	3	2	25		38	5		94		108
		Pairwise identity	88.9	96.5					93.6	92.1	91.7		98											99.2	98.3	97.8	97.8		98.7	95.9		96.3		96
		% Of Ref Seq	100	88.2					94.2	5.6	82.5		98.2											6.2	8.7	2.7	43.5		72.7	4.8		99.2		99.3
		Validation	+	+	-	-	-	-	+	+	+	-	+	-	-	-	+	-		-	-	-		+	+	-	+	-	+	+	-	+	-	+	-
S 1783		Geneious Contigs	17	10					8		7																					2		1
		SPAdes Contigs	6	5					3		8																					1
		Reads to ref seq	432	302					1207		740		4																			34		33
		Pairwise identity	92	97.4					96		91.8		98.6																			95.1		97.5
		% Of Ref Seq	71.4	95.7					92.4		99.1		5.7																			95.4		98.7
		Validation	+	+	-	-	-	-	+	-	+	-	+	-	-	-	-	-		-	-	-		-	-	-	-	-	-	-	-	+	-	+	-
S 1789		Geneious Contigs	33	11				91	17				7																			1		1
		SPAdes Contigs	30					61	11				4
		Reads to ref seq	496	72				120	2506				170											1								183	1	96
		Pairwise identity	88.9	97.3				91.4	96.1				98.1											97.8								97.9	91.1	97
		% Of Ref Seq	98.3	65.3				57.5	95				93.7											4.5								99.2	12.4	99.3
		Validation	+	+	-	-	-	+	+	-	-	-	+	-	-	-	-	-		-	-	-		-	-	-	-	-	-	-	-	+	-	+	-
S 1791		Geneious Contigs	37	7		27		91	36	5	24		4		21		7															1		1
		SPAdes Contigs	35	6		13		121	11		8		4		7		1															1
		Reads to ref seq	933	258		4556		451	975	29	236		188		270		3479													9		46		64
		Pairwise identity	88.1	97.4		96.1		90	89.1	89	87.4		98.5		94.4		98.2													93.3		95.4		96.6
		% Of Ref Seq	99.1	98.7		91.6		95.2	92.8	30.6	92.5		95.7		79.6		99.8													7.7		96.7		99.3
		Validation	+	+	-	+	-	+	+	+	+	-	+	-	+	-	+	-		-	-	-		+	+	-	-	-	-	+	-	+	-	+	-
S 1792		Geneious Contigs	24	8	12				33	15			10		20																	1		1
		SPAdes Contigs	11	3	2				10						11
		Reads to ref seq	482	130	77				5329	110			72		144																	20		20
		Pairwise identity	89.5	97.2	92.3				94.5	93.1			98.4		91.9																	95.7		95.7
		% Of Ref Seq	92.6	89	46.8				98.9	77.1			72.8		34																	92.1		98.7
		Validation	+	+	+	-	-	-	+	+	-	-	+	-	+	-	-	-		-	-	-		+	+	-	-	-	-	+	-	+	-	+	-
S 1793		Geneious Contigs	45	8	36				71	17	20		6			7	27															2	1	1	1
		SPAdes Contigs	6	1	11				19		3					8	22															1
		Reads to ref seq	115	145	320				2662	90	173		40			1154	4296									7	9					58	39	43	42
		Pairwise identity	97	96.8	87				88.8	88.9	88		98.2			96.2	95.1									99.2	98.3					93.2	96.2	97.6	96.7
		% Of Ref Seq	77.4	82.6	79.8				96.5	66.3	82.3		51			82.7	100									26.9	28.6					98.4	99.7	97	98.6
		Validation	+	+	+	-	-	-	+	+	+	-	+	-	-	+	+	-		-	-	-		+	+	+	+	-	-	+	-	+	+	+	+
S 1796		Geneious Contigs	28	8				31	62	5	25																						1	1	1
		SPAdes Contigs	12	6					40		10																						1
		Reads to ref seq	913	180				47	7479	22	313		13											3	2				23			10	51	60	12
		Pairwise identity	89	97.8				91.3	88.3	87.9	88.3		99.2											97.6	99.1				99.5			94.9	97.8	96.2	97.6
		% Of Ref Seq	94.4	89.9				31.4	95.2	29	97.5		24.9											12.6	24.3				46.4			97.3	99.7	97.7	82.7
		Validation	+	+	-	-	-	+	+	+	+	-	+	+	-	-	-	-		-	-	-		+	+	-	-	-	+	-	-	+	+	+	+
S 1797		Geneious Contigs	26	5	1			51	50	6	13		3				3									25		17				1	2	1
		SPAdes Contigs	23	5	2				24		5						2									35		17					1
		Reads to ref seq	1138	249	515			32	2215	25	182		28				2853									1571		469	2	2		12	58	31
		Pairwise identity	89.9	96.6	95.5			87.7	88.7	88.6	90.3		98.6				98.2									96.8		98.3	97.7	91.4		93.4	98.5	94.2
		% Of Ref Seq	99.9	96.7	99.8			31.7	95.3	39.5	69.1		49.8				99.9									99.3		99.4	3.6	4.3		82.8	97	98
		Validation	+	+	+	-	-	+	+	+	+	-	+	+	-	-	+	-		-	-	-		-	-	+	-	+	+	+	-	+	+	+	-
S 1798		Geneious Contigs	32	5	17				48		9					13	13															1	1	1	1
		SPAdes Contigs	19	6	15				17		2					11	9																1
		Reads to ref seq	440	247	365				1478		127		3			348	997									1						4	33	32	7
		Pairwise identity	88.9	98	89.1				88.1		92.1		99			93.9	98.1									92.5						88.6	96.1	95.1	97.9
		% Of Ref Seq	93.3	99	97.2				93.3		66.7		11			62.6	99									5.2						60.4	98.6	93.7	69.6
		Validation	+	+	+	-	-	-	+	-	+	-	+	-	-	+	+	-		-	-	-		-	-	-	-	-	-	-	-	+	+	+	+
S 1800		Geneious Contigs	21	4	10				29		3						16															1	1	1	1
		SPAdes Contigs	1		2				3								12																		1
		Reads to ref seq	135	30	61			7	604		15		4				1494															5	13	22	9
		Pairwise identity	89.3	96.1	88.2			86.1	89.6		86.7		98.9				96.4															88.9	98.5	93	97.8
		% Of Ref Seq	75.1	41.1	53.4			7.7	90.9		15.1		10.4				99.5															87.2	98.9	99.3	85.4
		Validation	+	+	+	-	-	+	+	-	+	-	+	-	-	-	+	-		-	-	-		-	-	-	-	-	-	-	-	+	+	+	+
S 1801		Geneious Contigs	13	8					33	2	2															15		17				1		1
		SPAdes Contigs	13	4					12																			17
		Reads to ref seq	1104	2218					2035	9	35															121		350		3		16		136
		Pairwise identity	93.2	96.7					94.6	88	90.2															95.4		98		92.8		91.3		96.8
		% Of Ref Seq	99.9	99.9					94.4	20.2	32.3															99.7		98.9		4.5		97.3		99.7
		Validation	+	+	-	-	-	-	+	+	+	-	-	-	-	-	-	-		-	-	-		-	-	+	-	+	-	+	-	+	-	+	-
S 1802		Geneious Contigs	34	4					42	8	29		7	10			12															2		1	1
		SPAdes Contigs	20	5					11					1			21															1
		Reads to ref seq	832	347					1286	38	201		60	86			4906															36		34	3
		Pairwise identity	88	96.8					88.9	88.8	86.2		98.7	93			95															94.8		95.5	99
		% Of Ref Seq	98.2	98.4					93.7	48.7	89.7		62	67			99.9															95.9		90.1	75.9
		Validation	+	+	-	-	-	-	+	+	+	+	+	+	-	-	+	-		-	-	-		+	+	-	-	-	-	-	-	+	-	+	+
S 1803		Geneious Contigs	33	3	29				12		13				16		6									15					2	2		1
		SPAdes Contigs	16	3	21				1						10		7									15						1
		Reads to ref seq	656	533	616			5	173		83				494		1647									187				9	8	55	1	35
		Pairwise identity	90.3	96.9	87.5			86.9	92.4		87.6				95.4		97.8									98.1				95.3	95.5	92.9	80	94.6
		% Of Ref Seq	90.9	99.5	83.6			7.6	71.7		67.4				69.5		99.7									99.3				11.5	75	99.5	20.1	99.3
		Validation	+	+	+	-	-	+	+	-	+	-	-	-	+	-	+	-		-	-	-		-	-	+	-	-	+	+	+	+	-	+	-
S 1805		Geneious Contigs	27	10					27		33																						1	1	1
		SPAdes Contigs	12	2					5		4																						1
		Reads to ref seq	1007	119					737	7	31																			10		7	25	40	8
		Pairwise identity	92	96.9					89.7	88.6	92.4																			94.7		91.9	95.4	96.6	98
		% Of Ref Seq	91.8	86.5					91.8	13.9	23.1																			16.8		90.7	97.5	97.7	87.3
		Validation	+	+	-	-	-	-	+	+	+	-	-	-	-	-	-	-		-	-	-		-	-	-	-	-	-	+	-	+	+	+	+
S 1807		Geneious Contigs	23	12				61	43	1	14		1																				1	1
		SPAdes Contigs	16	6				21	18				1
		Reads to ref seq	527	800				70	1473	21	95		582									115	191	5	18	2						4	10	65
		Pairwise identity	89.7	96.5				90.1	88.3	89.7	86.9		98.4									97.6	98	99.2	98.8	93.9						94.6	98.1	95.7
		% Of Ref Seq	86.5	99.4				42.2	94.4	21.4	61.9		98.2									99.6	99.1	40.5	53.6	6.9						47.8	95.6	97.7
		Validation	+	+	-	-	-	+	+	+	+	-	+	-	-	-	-	-		-	-	+		+	+	-	-	-	-	-	-	-	+	+	-
S 1810		Geneious Contigs	44	8					7				3																					1
		SPAdes Contigs	21	6					4
		Reads to ref seq	578	696					1028				20																					44
		Pairwise identity	88.8	96.9					96.6				99																					97.3
		% Of Ref Seq	99	99.4					92				28.3																					94.4
		Validation	+	+	-	-	-	-	+	-	-	-	+	+	-	-	-	-		-	-	-		-	-	-	-	-	-	-	-	-	-	+	-
S 1811		Geneious Contigs	35	3	6					7			5		44																	1	1	1
		SPAdes Contigs	19	3	1					1					31
		Reads to ref seq	595	427	1070					82			24		1114															7		14	7	29
		Pairwise identity	89	97.6	95.2					91.9			98		91.7															92.8		94.8	98.6	96.1
		% Of Ref Seq	96.7	98.2	91.8					71.9			33.4		94															9.2		97	88.7	99
		Validation	+	+	+	-	-	-	+	+	-	-	+	-	+	-	-	-		-	-	-		+	+	-	-	-	-	+	-	+	-	+	-
S 1812		Geneious Contigs	37		2				6				7		32		8															1		1	1
		SPAdes Contigs	16		4				6						12		1
		Reads to ref seq	304	16	471				1532				42		243		3281															11	3	8	2
		Pairwise identity	88.1	95.8	95.8				96.6				98.4		90.2		98.2															99.1	98.5	96.7	95.9
		% Of Ref Seq	92	24.4	67.5				87.3				60.8		54.5		100															94.5	70.8	99.3	21.1
		Validation	+	+	+	-	-	-	+	-	-	-	+	-	+	-	+	-		-	-	-		+	+	-	-	-	-	-	-	+	-	+	+
S 1813		Geneious Contigs	29	13					43	2	12			5																		1	1	1	1
		SPAdes Contigs	5	1					13		2
		Reads to ref seq	175	132					1840	25	94	7	3	46																9		6	15	13	4
		Pairwise identity	89.4	96.5					91.3	91.9	89.5	89.1	98.8	90.3																95.3		91.9	95.9	92.8	97.8
		% Of Ref Seq	75.3	83					93.8	32.5	66.9	10.9	8	48.6																10.3		89.6	92.3	99.3	79.4
		Validation	+	+	-	-	-	-	+	+	+	+	+	+	-	-	-	-		-	-	-		-	-	-	-	-	-	+	-	+	+	+	+
S 1814		Geneious Contigs	36	1				91	26	8	20		6				3															1		1
		SPAdes Contigs	22	4				21	7	2	3						1															1
		Reads to ref seq	620	477				127	632	93	136		50				3305							1	1							43		76
		Pairwise identity	89.6	97.8				89.9	90.9	93.8	89.3		97.6				98.3							100	98.9							95.4		96.9
		% Of Ref Seq	98.1	99.7				72.3	87.6	78.1	84.2		52.4				99.7							7.2	10.2							95.6		98.7
		Validation	+	+	-	-	-	+	+	+	+	-	+	-	-	-	+	-		-	-	-		+	-	-	-	-	-	-	-	+	-	+	-
S 1815		Geneious Contigs	38	9	9				16	6	6						17															1	1	1	1
		SPAdes Contigs	22		1				3								12
		Reads to ref seq	369	68	58				576	38	30		8				790													9		6	11	20	3
		Pairwise identity	88.4	97	90.4				92.1	90.1	86.2		99.3				98.2													94.6		92.4	98.8	94.4	99
		% Of Ref Seq	72.7	70.6	52.3				89.8	50.8	36.9		15.2				97.9													12.2		95.9	97.8	98.7	68.8
		Validation	+	+	+	-	-	-	+	+	+	+	+	-	-	-	+	-		-	-	-		-	-	-	-	-	-	+	-	+	+	+	+
S 1818		Geneious Contigs	27	3				71	34									31	15													1	1	1
		SPAdes Contigs	17	4				21	11									12	4
		Reads to ref seq	619	438				108	1611				4					10917	10934											13		9	8	4	1
		Pairwise identity	89.7	97.4				90.9	91.9				99.2					97.4	96.4											95.5		93.5	98.4	94.9	98
		% Of Ref Seq	88.2	98.3				67.9	92.4				6.6					98.9	99.6											9.9		88.8	92	97	2.7
		Validation	+	+	-	-	-	+	+	-	-	-	+	-	-	-	-	+		-	-	-		-	-	-	-	-	-	-	-	+	+	+	+
S 1819		Geneious Contigs	28	5						22			9																			1		1
		SPAdes Contigs	16	7						2			2
		Reads to ref seq	1268	284						114			100											2						4		26		25
		Pairwise identity	89.3	97						88.6			98.7											95.4						94.7		95.5		96.4
		% Of Ref Seq	99.7	96						74.5			83.4											6.5						4.4		97.8		99.3
		Validation	+	+	-	-	-	-	+	+	-	-	+	-	-	-	-	-		-	-	-		+	+	-	-	-	-	-	-	+	-	+	-
S 1820		Geneious Contigs	41	10				71	58	12	7		10				17									45		17		18		1	1	1
		SPAdes Contigs	18					71	28		4		2				38											57		18
		Reads to ref seq	436	142				263	6781	43	76		147				8934									5413		24063		210		13	18	18
		Pairwise identity	89.8	97.1				92.8	89.6	89	91		98.3				95.3									97.4		97.1		93.7		94.5	96.2	96.3
		% Of Ref Seq	94.3	82.1				92	97.7	55.7	49.2		90				100									99.4		100		83.2		95.9	96.7	98.3
		Validation	+	+	-	-	-	+	+	+	+	-	+	-	-	-	+	-		-	-	-		-	-	+	-	+	-	+	-	+	+	+	-
S 1823		Geneious Contigs																		32									117
		SPAdes Contigs																		12									17
		Reads to ref seq								1			1							174	291					40		6	618	32		3
		Pairwise identity								81.9			98.1							98.6	98.6					97.6		98.3	97.9	90.4		98.7
		% Of Ref Seq								2.6			2.6							95.7	97.2					75.2		21.1	98.4	34.4		56.6
		Validation	-	-	-	-	-	-	+	-	-	-	-	+	-	-	+	-		+	+	-		-	-	+	-	-	+	+	-	+	-	-	-
S 1824		Geneious Contigs	50	9					23	3																			17			2		1
		SPAdes Contigs	19						13	5																			17
		Reads to ref seq	447	77					3739	321			2																464			5		45
		Pairwise identity	86.8	96.1					95.1	95.9			99																97.8			89.6		97.5
		% Of Ref Seq	96.2	73.9					97.7	95.7			3.3																98.7			59.6		98.7
		Validation	+	+	-	-	-	-	+	+	-	-	-	+	-	-	-	-		-	-	-		-	-	-	-	-	+	-	-	+	-	+	-
			1Contigs in this column matched Panax ginseng flexivirus 1 (NC_040643.1) due to absence of GVT reference sequence in RefSeq database of the GenBank.
			2Contigs in this column matched Prunus virus F (NC_039077.1)
			3Contigs in this column matched Pepper cryptic virus 1 RNA1 (NC_037095.1)
			4Contigs in this column matched Beet cryptic virus 1 RNA1 (NC_011556.1)
			5Contigs in this column matched Carrot mottle mimic umbravirus (NC_001726.1)
			6Contigs in this column matched Carrot mottle virus (NC_011515.1)
			7Contigs in this column matched Patrinia mild mottle virus (NC_055564.1)
			8Contigs in this column matched Figwort mosaic virus genome (NC_003554.1)

## Sheet: ST8 Mapping
Supplementary materials, Belkina et al., 2023. Grapevine Virome of the Don Ampelographic Collection in Russia Has Concealed Five Novel Viruses
Supplementary Table S8. Bioinformatics analysis: mapping of preprocessed reads to closest genome. These results were used to assemble complete virus genomes.
Library	Analysis	20% mismatches per read (medium-low sensitivity)							10% mismatches per read (low sensitivity)		5% mismatches per read (custom sensitivity)
		GPGV	GVB	GVT	GFLV RNA1	GFLV RNA2	GLRaV-1	GRSLaV (GLRaV-2)	GVA	GRVFV	GRSPaV	GLRaV-3
S 1731	Reference sequence										ON221452
	Reads to ref seq										952
	Ambiguities (% of length)										26 (0.3)
	Pairwise identity										97.4
	% Of Ref Seq										99.7
S 1734	Reference sequence	OL961512							contig	MZ451092	MZ484875	MH814489
	Reads to ref seq	281							1015	1310	1108	6638
	Ambiguities (% of length)	118 (1.64)							7 (0.1)	2 (0.03)	1 (0.01)	3 (0.02)
	Pairwise identity	98.3							95.5	96.5	98.5	98.7
	% Of Ref Seq	98.1							100	99.8	99.8	99.5
S 1736	Reference sequence	OL961512	ON221460								MZ484771	KX756669
	Reads to ref seq	313	800								999	3232
	Ambiguities (% of length)	28 (0.4)	15 (0.2)								10 (0.12)	15 (0.08)
	Pairwise identity	98.1	97.6								98	98.4
	% Of Ref Seq	98.4	99.4								99.5	100
S 1740	Reference sequence										ON669166
	Reads to ref seq										321
	Ambiguities (% of length)										199 (2.43)
	Pairwise identity										98.3
	% Of Ref Seq										92.4
S 1741	Reference sequence	OL961512									OP886264
	Reads to ref seq	312									657
	Ambiguities (% of length)	48 (0.66)									8 (0.09)
	Pairwise identity	98.2									98.2
	% Of Ref Seq	99.5									99.6
S 1743	Reference sequence										MZ484771	KX756668
	Reads to ref seq										697	6322
	Ambiguities (% of length)										4 (0.05)	0
	Pairwise identity										98	98.5
	% Of Ref Seq										99.5	100
S 1745	Reference sequence										MZ484750
	Reads to ref seq										924
	Ambiguities (% of length)										0
	Pairwise identity										97.8
	% Of Ref Seq										98.5
S 1748	Reference sequence	OL961512									MZ484771
	Reads to ref seq	205									842
	Ambiguities (% of length)	282 (3.94)									3 (0.03)
	Pairwise identity	97.6									98.2
	% Of Ref Seq	95									100
S 1749	Reference sequence
	Reads to ref seq
	Ambiguities (% of length)
	Pairwise identity
	% Of Ref Seq
S 1750	Reference sequence	OL961512
	Reads to ref seq	203
	Ambiguities (% of length)	356 (4.96)
	Pairwise identity	96.9
	% Of Ref Seq	95.7
S 1752	Reference sequence										MZ484771
	Reads to ref seq										526
	Ambiguities (% of length)										41 (0.47)
	Pairwise identity										97.8
	% Of Ref Seq										99.9
S 1753	Reference sequence	OL961512									KX274275
	Reads to ref seq	281									1214
	Ambiguities (% of length)	64 (0.89)									6 (0.07)
	Pairwise identity	97.8									98.3
	% Of Ref Seq	99.5									99.9
S 1755	Reference sequence										MG938309
	Reads to ref seq										535
	Ambiguities (% of length)										3 (0.03)
	Pairwise identity										97
	% Of Ref Seq										99.7
S 1758	Reference sequence
	Reads to ref seq
	Ambiguities (% of length)
	Pairwise identity
	% Of Ref Seq
S 1760	Reference sequence	OL961512					MH807219				MZ484873
	Reads to ref seq	499					1232				260
	Ambiguities (% of length)	16 (0.22)					201 (1.07)				201 (2.36)
	Pairwise identity	98.2					97.9				97.6
	% Of Ref Seq	99.9					98.8				98.2
S 1761	Reference sequence										ON669150
	Reads to ref seq										347
	Ambiguities (% of length)										57 (0.66)
	Pairwise identity										98.6
	% Of Ref Seq										99
S 1765	Reference sequence	OL961512
	Reads to ref seq	253
	Ambiguities (% of length)	183 (2.54)
	Pairwise identity	98
	% Of Ref Seq	97.2
S 1767	Reference sequence	OL961512									MZ484832
	Reads to ref seq	765									939
	Ambiguities (% of length)	10 (0.14)									11 (0.13)
	Pairwise identity	97.9									97.8
	% Of Ref Seq	100									99.9
S 1768	Reference sequence	OL961512									KX274276
	Reads to ref seq	294									574
	Ambiguities (% of length)	75 (1.07)									1 (0.01)
	Pairwise identity	97.7									98.3
	% Of Ref Seq	96.5									99.6
S 1769	Reference sequence	OL961512							contig		MZ484881	KX756669
	Reads to ref seq	947							841		567	2085
	Ambiguities (% of length)	3 (0.04)							5 (0.07)		2 (0.02)	24 (0.13)
	Pairwise identity	98.3							94.8		98.4	98.3
	% Of Ref Seq	99.7							100		99.8	99.96
S 1770	Reference sequence						MZ344577
	Reads to ref seq						1643
	Ambiguities (% of length)						145 (0.78)
	Pairwise identity						98.6
	% Of Ref Seq						99
S 1773	Reference sequence	MZ220971									MG938313	KX756669
	Reads to ref seq	226									290	1471
	Ambiguities (% of length)	113 (1.59)									345 (4.0)	8 (0.04)
	Pairwise identity	97.8									98.3	98.7
	% Of Ref Seq	97.3									95.2	99.7
S 1774	Reference sequence	OL961512								MZ451105	ON669150
	Reads to ref seq	732								301	529
	Ambiguities (% of length)	6 (0.08)								131 (1.92)	0
	Pairwise identity	98.4								96.6	98.3
	% Of Ref Seq	100								97.7	99.9
S 1777	Reference sequence	OL961512									MG925334
	Reads to ref seq	286									524
	Ambiguities (% of length)	71 (1.01)									2 (0.02)
	Pairwise identity	98.1									98.3
	% Of Ref Seq	96.5									99.7
S 1781	Reference sequence	OL961512									MZ484759
	Reads to ref seq	923									395
	Ambiguities (% of length)	3 (0.04)									22 (0.25)
	Pairwise identity	97.9									98.1
	% Of Ref Seq	100									99.7
S 1782	Reference sequence										MG938344
	Reads to ref seq										1214
	Ambiguities (% of length)										1 (0.01)
	Pairwise identity										98.1
	% Of Ref Seq										100
S 1783	Reference sequence	OL961512								MZ451105	ON669166
	Reads to ref seq	301								532	526
	Ambiguities (% of length)	34 (0.49)								1 (0.01)	4 (0.05)
	Pairwise identity	98								97.5	98.2
	% Of Ref Seq	96.1								99.1	99.9
S 1789	Reference sequence										MN228487
	Reads to ref seq										408
	Ambiguities (% of length)										0
	Pairwise identity										98.4
	% Of Ref Seq										99.9
S 1791	Reference sequence	OL961512	MZ440726	OP886242							MZ484750	MH814489
	Reads to ref seq	258	5092	434							845	3417
	Ambiguities (% of length)	86 (1.19)	35 (0.46)	306 (3.53)							9 (0.1)	4 (0.02)
	Pairwise identity	98.1	96.4	94							97.6	98.5
	% Of Ref Seq	99	99.7	98.2							99.9	99.4
S 1792	Reference sequence										ON669138
	Reads to ref seq										519
	Ambiguities (% of length)										4 (0.05)
	Pairwise identity										98.4
	% Of Ref Seq										99.4
S 1793	Reference sequence							MH814498				MH814489
	Reads to ref seq							1393				3197
	Ambiguities (% of length)							200 (1.22)				49 (0.27)
	Pairwise identity							97.6				97.8
	% Of Ref Seq							98.4				99.6
S 1796	Reference sequence									MZ027155	MG938313
	Reads to ref seq									189	770
	Ambiguities (% of length)									15 (0.22)	6 (0.07)
	Pairwise identity									93	98.2
	% Of Ref Seq									99.5	99.9
S 1797	Reference sequence								contig		MZ484771	KX756668
	Reads to ref seq								512		744	2900
	Ambiguities (% of length)								2 (0.03)		18 (0.21)	10 (0.05)
	Pairwise identity								98.4		97.8	98.6
	% Of Ref Seq								100		99.8	99.9
S 1798	Reference sequence	OP886274									OP886291	MH814491
	Reads to ref seq	247									363	985
	Ambiguities (% of length)	56 (0.77)									37 (0.42)	167 (0.9)
	Pairwise identity	98.2									97.7	98.7
	% Of Ref Seq	99.3									99.7	99
S 1800	Reference sequence											GU983863
	Reads to ref seq											1289
	Ambiguities (% of length)											124 (0.67)
	Pairwise identity											98.3
	% Of Ref Seq											99.2
S 1801	Reference sequence	KY706085.1									MZ484775
	Reads to ref seq	2215									826
	Ambiguities (% of length)	65 (0.9)									3 (0.03)
	Pairwise identity	96.7									98.4
	% Of Ref Seq	99.9									99.9
S 1802	Reference sequence	OL961512									MZ484804	ON645918
	Reads to ref seq	343									646	2636
	Ambiguities (% of length)	82 (1.14)									3 (0.03)	83 (0.45)
	Pairwise identity	97.3									98	97.7
	% Of Ref Seq	98.8									99.5	100
S 1803	Reference sequence	OL961512									MZ484786	KX756668
	Reads to ref seq	533									703	1614
	Ambiguities (% of length)	40 (0.55)									60 (0.69)	14 (0.08)
	Pairwise identity	97.2									97.5	98.6
	% Of Ref Seq	99.7									99.9	99.6
S 1805	Reference sequence										MG938343
	Reads to ref seq										1224
	Ambiguities (% of length)										5 (0.06)
	Pairwise identity										97.7
	% Of Ref Seq										99.9
S 1807	Reference sequence	OL961512									MZ484888
	Reads to ref seq	806									395
	Ambiguities (% of length)	141 (1.94)									4 (0.05)
	Pairwise identity	96.6									98.3
	% Of Ref Seq	99.5									99.9
S 1810	Reference sequence	OL961512									MZ484771
	Reads to ref seq	697									442
	Ambiguities (% of length)	65 (0.9)									92 (1.06)
	Pairwise identity	97.2									98.2
	% Of Ref Seq	99.9									98.8
S 1811	Reference sequence	OL961512							contig		MZ484786
	Reads to ref seq	427							1184		544
	Ambiguities (% of length)	9 (0.13)							19 (0.26)		4 (0.05)
	Pairwise identity	98							96.8		98.3
	% Of Ref Seq	98.6							100		99.9
S 1812	Reference sequence										MZ484882	MH814489
	Reads to ref seq										262	3269
	Ambiguities (% of length)										106 (1.24)	3 (0.02)
	Pairwise identity										97.8	98.5
	% Of Ref Seq										97.6	99.6
S 1813	Reference sequence
	Reads to ref seq
	Ambiguities (% of length)
	Pairwise identity
	% Of Ref Seq
S 1814	Reference sequence	OL961512									MZ484869	MH814489
	Reads to ref seq	473									727	3267
	Ambiguities (% of length)	10 (0.14)									1 (0.01)	2 (0.01)
	Pairwise identity	98.2									98.4	98.6
	% Of Ref Seq	99.8									100	99.4
S 1815	Reference sequence											KX756669
	Reads to ref seq											774
	Ambiguities (% of length)											346 (1.9)
	Pairwise identity											98.6
	% Of Ref Seq											97.7
S 1818	Reference sequence	OL961512			BK059319	OP886412					MG938313
	Reads to ref seq	438			17775	12403					453
	Ambiguities (% of length)	21 (0.29)			2 (0.03)	1 (0.03)					15 (0.17)
	Pairwise identity	97.8			97.2	96.5					97.8
	% Of Ref Seq	98.7			99.9	99.3					99.9
S 1819	Reference sequence	OL961512									MZ484911
	Reads to ref seq	285									903
	Ambiguities (% of length)	295 (4)									0
	Pairwise identity	97.6									98.5
	% Of Ref Seq	96.3									99.1
S 1820	Reference sequence			OP886242							OP886264	MH814489
	Reads to ref seq			291							436	6894
	Ambiguities (% of length)			407 (4.7)							3 (0.03)	1 (0.01)
	Pairwise identity			97.4							98.1	98.2
	% Of Ref Seq			95.5							99.5	99.6
S 1823	Reference sequence
	Reads to ref seq
	Ambiguities (% of length)
	Pairwise identity
	% Of Ref Seq
S 1824	Reference sequence										MZ484943
	Reads to ref seq										363
	Ambiguities (% of length)										78 (0.90)
	Pairwise identity										97.7
	% Of Ref Seq										98.8

## Sheet: ST9 GV-Sat
Supplementary materials, Belkina et al., 2023. Grapevine Virome of the Don Ampelographic Collection in Russia Has Concealed Five Novel Viruses
Supplementary Table S9. Viruses detected in GV-Sat positive samples
Family	Unassigned		Betaflexiviridae							Closteroviridae				Tymoviridae					Virgaviridae	Secoviridae	Tombusviridae	Caulimoviridae	Family: Pospiviroidae
Genus	Unassigned	Idaeovirus	Vitivirus				Foveavirus		Trichovirus	GLRD				Maculavirus		Marafivirus				Nepovirus	Umbravirus	Caulimovirus
Reference	GV-Sat	RBDV	GVA	GVB	GVD	GVF	GVT	GRSPaV	GPGV	GLRaV-1	GLRaV-2	GLRaV-3	GLRaV-4	GFkV	GRGV	GSyV-1	GRVFV	GAMaV	GVLV	GFLV	GULV	GPRV	HSVd	GYSVd-1
This paper	+		+			+	+	+	+	+		+		+		+	+	+			+	+	+	+
Rwahnih M. A. et al., 2013	+		+	+	+	+				+	+	+	+
Czotter N. et al., 2018	+	+	+					+	+	+				+	+	+	+	+					+	+
Miljanić V. et al., 2021	+							+	+	+	+												+	+
Shvets D. et al., 2022 (a)	+		+					+	+	+				+		+	+		+				+	+
Shvets D. et al., 2022 (b)	+		+					+		+					+		+			+		+	+
		References:
	Rwahnih, M. Al; Daubert, S.; Sudarshana, M.R.; Rowhani, A. Gene from a novel plant virus satellite from grapevine identifies a viral satellite lineage. Virus Genes 2013, 47, 114–118, doi:10.1007/S11262-013-0921-3/FIGURES/3.
	Czotter, N.; Molnar, J.; Szabó, E.; Demian, E.; Kontra, L.; Baksa, I.; Szittya, G.; Kocsis, L.; Deak, T.; Bisztray, G.; et al. NGS of virus-derived small RNAs as a diagnostic method used to determine viromes of Hungarian Vineyards. Front. Microbiol. 2018, 9, 1–13, doi:10.3389/fmicb.2018.00122.
	Miljanić, V.; Beber, A.; Rusjan, D.; Stajner, N. First report of grapevine satellite virus in Slovenia . J. Plant Pathol. 2021, 103, 1329–1330, doi:10.1007/s42161-021-00902-5.
	(a) Shvets, D.; Porotikova, E.; Sandomirsky, K.; Vinogradova, S. Virome of Grapevine Germplasm from the Anapa Ampelographic Collection (Russia). Viruses 2022, 14, 1314. doi.org/10.3390/V14061314.
	(b) Shvets, D.; Sandomirsky, K.; Porotikova, E.; Vinogradova, S. Metagenomic Analysis of Ampelographic Collections of Dagestan Revealed the Presence of Two Novel Grapevine Viruses. Viruses 2022, 14, 2623. doi.org/10.3390/v14122623.

## Sheet: ST10 GAPV RdRp
Supplementary materials, Belkina et al., 2023. Grapevine Virome of the Don Ampelographic Collection in Russia Has Concealed Five Novel Viruses
Supplementary Table S10. The pairwise identity matrix of aa RdRp of GAPV and 21 closest partitiviruses.
LC649701_Tulasnella_partitivirus_3	100.001
MK279466_Gaeumannomyces_tritici_partitivirus_2	66.601	100.001
Grapevine alphapartitivirus	64.401	69.201	100.001
MH898476_Ambrosia_cryptic_virus_1	61.301	65.401	66.901	100.001
OL330749_Poaceae_Liege_partitivirus_10	62.701	66.001	70.601	73.601	100.001
OL330750_Poaceae_Liege_partitivirus_11	64.901	68.501	69.001	75.001	80.901	100.001
MF686921_Raphanus_sativus_cryptic_virus_4	63.601	68.501	70.101	76.901	79.701	78.001	100.001
OX380375_Cannabis_sativa_partitivirus	64.001	68.001	71.301	77.401	78.401	78.901	81.001	100.001
MW553845_Impatiens_cryptic_virus_1	64.401	68.001	71.601	75.501	79.501	80.701	82.501	83.801	100.001
OW524485_White_campion_partitivirus	63.801	68.301	69.801	74.501	77.201	77.901	79.201	80.501	79.701	100.001
NC_033770_Spinach_cryptic_virus_1	63.401	67.401	70.101	75.001	77.601	77.701	77.901	79.701	79.901	86.501	100.001
NC_011556_Beet_cryptic_virus_1	63.801	69.601	71.401	74.801	78.701	78.501	82.001	81.201	83.001	83.101	81.801	100.001
NC_038824_Carrot_cryptic_virus	64.101	68.001	71.801	75.501	79.201	79.001	82.601	83.401	82.601	82.101	82.001	84.901	100.001
NC_022614_Dill_cryptic_virus_1	64.001	68.501	72.201	76.901	78.701	80.201	83.001	83.001	83.601	82.101	81.801	84.301	91.401	100.001
NC_022616_Red_clover_cryptic_virus_1	62.501	69.201	71.101	75.501	80.201	80.901	81.501	82.801	82.601	80.201	80.501	84.701	85.701	84.401	100.001
NC_006275_White_clover_cryptic_virus_1	63.301	67.201	72.101	75.301	78.401	79.501	81.201	82.001	80.701	79.501	80.401	82.601	82.601	81.301	88.101	100.001
NC_007241_Vicia_cryptic_virus	64.001	67.501	70.101	74.801	78.101	78.401	78.601	80.801	81.501	79.901	77.901	80.801	81.501	79.401	83.001	84.401	100.001
LC637852_Rhizoctonia_oryzaesativae_partitivirus_2	63.301	65.001	62.401	60.301	61.101	63.201	62.401	62.001	60.701	62.201	62.101	60.401	62.201	63.001	60.701	56.001	56.001	100.001
JX156424_Diuris_pendunculata_cryptic_virus	61.301	61.801	58.801	58.601	56.801	60.701	60.401	58.001	58.801	59.601	59.901	58.301	59.301	59.901	59.301	60.201	58.601	66.701	100.001
HQ541326_Heterobasidion_partitivirus_5	60.501	61.901	62.001	58.501	56.001	61.001	59.901	59.201	60.601	59.701	58.601	61.701	58.401	60.701	59.101	59.701	57.101	66.601	64.401	100.001
NC_023684_Rhizoctonia_solani_dsRNA_virus_2	56.801	60.601	57.301	58.801	58.001	61.101	59.401	57.601	59.701	56.301	58.101	58.801	57.201	59.501	57.501	56.901	58.101	65.201	61.001	66.201	100.001
KX914902_Rhizoctonia_solani_partitivirus_virus_4	60.701	61.901	61.001	59.301	59.201	60.901	62.201	59.901	61.401	59.401	60.101	60.901	60.701	62.801	61.901	61.901	61.901	66.901	64.701	63.801	64.301	100.001
	LC649701_Tulasnella_partitivirus_3	MK279466_Gaeumannomyces_tritici_partitivirus_2	Grapevine alphapartitivirus	MH898476_Ambrosia_cryptic_virus_1	OL330749_Poaceae_Liege_partitivirus_10	OL330750_Poaceae_Liege_partitivirus_11	MF686921_Raphanus_sativus_cryptic_virus_4	OX380375_Cannabis_sativa_partitivirus	MW553845_Impatiens_cryptic_virus_1	OW524485_White_campion_partitivirus	NC_033770_Spinach_cryptic_virus_1	NC_011556_Beet_cryptic_virus_1	NC_038824_Carrot_cryptic_virus	NC_022614_Dill_cryptic_virus_1	NC_022616_Red_clover_cryptic_virus_1	NC_006275_White_clover_cryptic_virus_1	NC_007241_Vicia_cryptic_virus	LC637852_Rhizoctonia_oryzaesativae_partitivirus_2	JX156424_Diuris_pendunculata_cryptic_virus	HQ541326_Heterobasidion_partitivirus_5	NC_023684_Rhizoctonia_solani_dsRNA_virus_2	KX914902_Rhizoctonia_solani_partitivirus_virus_4

[truncated: 6 more sheets: ST11 GAPV CP, ST12 GSV Pro-Pol, ST13 GSV CP, ST14 GULVs ORF3,4, ST15 GULVs, ST16 GULVs RdRp]
